# Supplementary material for: Specific DNMT3C flanking sequence preferences facilitate methylation of young murine retrotransposons
Source: Commun Biol. 2024 May 16;7:582. doi: 10.1038/s42003-024-06252-z (PMC11099192; doi:10.1038/s42003-024-06252-z)
Supplement: Supplementary file 4 — Supplementary Data 1 [file 42003_2024_6252_MOESM4_ESM.xlsx]

## Sheet: Fig. 1c
uncopped image

## Sheet: Fig2
Observed/expected
Fig. 2b
DNMT3C
Pos	-4	-3	-2	-1	+1	+2	+3	+4
A	0.994941	0.959189	0.779365	1.20577	1.35189	0.880728	1.0063	1.06514
T	1.0167	1.03558	1.15373	0.83413	0.757378	1.03707	0.960515	0.934801
G	0.95931	0.891442	0.603973	0.876657	1.37264	0.892943	0.853727	0.945238
C	1.01236	1.06946	1.26625	1.03099	0.767757	1.13261	1.11245	1.03717
Fig. 2c
DNMT3B
Pos	-4	-3	-2	-1	+1	+2	+3	+4
A	0.961028	0.94027	0.922849	1.27417	1.3797	0.881957	0.964062	1.04829
T	1.03093	1.04082	1.22966	0.95039	0.708475	1.03276	0.979761	0.952428
G	1.0168	0.936016	0.719864	0.804993	1.27971	0.905188	0.864099	0.967116
C	0.995893	1.05519	0.990575	0.88845	0.795627	1.12406	1.12704	1.02251
Fig. 2d
DNMT3A
Pos	-4	-3	-2	-1	+1	+2	+3	+4
A	1.00123	0.984404	0.785163	1.06818	0.946765	0.964077	1.05114	0.972995
T	1.02197	1.02125	1.31608	0.869649	0.985853	1.01373	0.971604	0.955326
G	0.968751	1.01369	0.82683	0.951556	0.872526	0.807768	0.78914	0.999236
C	1.00499	0.986764	1.09869	1.07684	1.15966	1.18113	1.12502	1.07304
Fig. 2e
DNMT3C C543N/V547A
Pos	-4	-3	-2	-1	+1	+2	+3	+4
A	0.963235	0.905952	0.866493	1.42656	1.47753	0.799769	0.959835	1.06843
T	1.03404	1.05062	1.33665	0.906528	0.63979	1.06478	0.956215	0.904413
G	0.982376	0.916012	0.565283	0.708717	1.48427	0.939028	0.850428	0.973825
C	1.01141	1.09149	0.976025	0.804591	0.743726	1.16009	1.15999	1.05134

## Sheet: Fig3c
rel. activity [%]
	DNMT3B		DNMT3C		DNMT3C C543N		DNMT3C V547A		DNMT3C E590K		DNMT3C C543N V547A
	3C substrate	3B substrate	3C substrate	3B substrate	3C substrate	3B substrate	3C substrate	3B substrate	3C substrate	3B substrate	3C substrate	3B substrate
Exp. 1	43.2959	93.1251	103.83	27.5883	65.918	106.259	75.9535	98.3126	95.2991	80.5567	41.7183	94.5021
Exp. 2	31.5332	104.888	109.502	21.9166	89.0151	83.1614	100.926	73.3399	127.369	48.4868	29.2614	106.959
Exp. 3	34.4339	101.987	86.6681	44.7503	61.5964	110.58	45.9185	128.348	77.3319	98.5239	37.6815	98.539

## Sheet: Fig4a
Sequence	DNMT3C	DNMT3C C543N/V547A	DNMT3B
CC CG GC	2.35066	2.49888	1.83494
TC CG GC	2.33852	3.36928	1.75996
CA CG GC	2.30772	2.88836	2.01784
TA CG GC	2.30041	4.21395	2.5362
CC CG AT	2.23244	2.12821	1.75942
CT CG GC	2.22256	2.62996	2.06785
CC CG AG	2.11874	2.12189	1.76194
CC CG GG	1.95489	1.3201	1.43072
TA CG AG	1.94976	3.40107	2.23846
CC CG AA	1.94975	1.69079	1.50071
TC CG AT	1.89285	2.44036	1.71524
TC CG GT	1.88109	1.85018	1.63893
TG CG GC	1.81443	2.34982	1.42999
CC CG GT	1.81121	1.31602	1.14464
TA CG GG	1.804	2.84478	2.26616
CA CG AT	1.79985	2.28935	1.63844
TC CG AG	1.79064	2.32543	2.10911
AC CG GC	1.78953	1.36716	1.32101
CA CG AG	1.77615	2.17833	1.78206
AA CG GC	1.77554	2.95809	2.31435
CG CG GC	1.75202	1.74958	1.31923
CT CG GG	1.73435	1.30007	1.35632
CA CG GG	1.71434	1.80848	1.56753
CC CG AC	1.71278	1.19782	1.3368
CT CG AT	1.70028	1.74843	1.42197
TC CG GG	1.69817	1.91934	1.61753
TA CG AT	1.6835	3.16591	1.93589
TC CG AC	1.66281	1.54248	1.42508
CT CG AG	1.65847	1.80772	1.54086
CA CG GT	1.65225	1.63541	1.28632
TC CG AA	1.63122	1.92164	1.69902
GA CG GC	1.6302	2.52458	1.86157
CT CG GT	1.59114	1.17734	1.34153
TA CG GT	1.55922	2.72346	1.97806
TT CG GC	1.55503	3.41597	2.02005
CA CG CC	1.55259	1.45504	1.39525
CA CG AC	1.53083	1.31854	1.25742
CA CG AA	1.52641	1.61934	1.58746
AC CG AG	1.50526	1.33637	1.43707
TA CG AA	1.48893	2.39487	1.80443
CG CG GG	1.48709	0.81628	1.0977
AG CG GC	1.47563	1.10667	1.12178
AA CG AG	1.4512	2.24458	1.80455
CA CG CT	1.44695	1.14371	1.10237
GA CG AG	1.44566	1.73372	1.81946
GG CG GC	1.4359	0.875964	1.04917
CG CG AG	1.42493	1.21961	1.27069
AT CG GC	1.42134	2.91278	2.03173
TA CG AC	1.41948	2.27755	2.04353
CT CG AA	1.4194	1.19741	1.16469
CT CG AC	1.41934	1.01329	1.1731
TA CG CC	1.41817	2.53107	1.9045
AA CG AT	1.41561	2.23903	1.93072
TA CG TC	1.40878	2.02166	1.74752
AC CG AT	1.38884	1.2353	1.35424
AA CG GG	1.38788	1.84517	1.58332
TC CG GA	1.3875	1.07993	1.0841
TG CG AG	1.38216	1.68094	1.38174
CA CG TC	1.37717	1.17438	1.14603
GG CG AG	1.375	0.703161	0.999662
GC CG GC	1.37426	0.776042	1.15985
CC CG GA	1.37248	0.677971	0.901212
TG CG GT	1.37181	1.32299	1.07418
AC CG AA	1.36649	0.907014	0.964863
CG CG AT	1.34963	1.13331	1.01651
CA CG TA	1.33854	0.887947	1.0268
AC CG GG	1.33509	0.704837	0.918542
GC CG AG	1.33362	0.974191	1.259
AG CG AG	1.33218	1.06852	1.06082
GC CG GG	1.32221	0.492632	0.82553
TA CG CT	1.31998	1.93748	1.5271
TG CG AA	1.30945	1.10658	1.0013
TG CG AT	1.30656	1.50204	1.55392
GA CG AT	1.30287	1.77725	1.49555
GC CG AA	1.29559	0.568867	0.793042
GT CG GC	1.27905	2.0581	1.83705
TG CG GG	1.27429	1.4409	1.51227
CT CG CC	1.2712	0.62264	0.667644
CA CG GA	1.25494	0.89794	0.971103
CG CG AA	1.2543	0.795195	0.900682
GT CG AG	1.25251	1.79569	1.50007
TA CG GA	1.25203	1.60456	1.38258
CG CG AC	1.24756	0.642991	0.92646
GA CG GG	1.24728	1.29069	1.17499
TC CG CC	1.22823	0.929177	1.0354
AA CG GT	1.20918	1.81958	1.66801
AA CG AA	1.20719	1.63611	1.54611
CG CG TC	1.20483	0.576824	0.573484
TT CG AT	1.20464	2.21671	1.66594
TT CG GG	1.2019	1.93679	1.81583
AT CG AT	1.198	1.9369	1.78538
CG CG GT	1.18986	0.737196	0.880004
TT CG GT	1.18479	1.73426	1.76002
CC CG CC	1.184	0.633428	0.901908
TT CG AA	1.16928	1.66417	1.56502
AG CG AT	1.16655	0.917491	1.10886
CT CG GA	1.14829	0.608732	0.801733
CT CG CT	1.14077	0.517	0.656353
AC CG AC	1.12264	0.695363	1.02668
TC CG TC	1.11458	0.786121	1.03766
TA CG TA	1.11374	1.48554	1.30351
GA CG AA	1.10318	1.19342	1.15271
TT CG AG	1.1022	2.26671	1.94354
AT CG AG	1.09436	2.04485	1.78716
CA CG TT	1.08349	0.761078	0.840009
CC CG TC	1.08199	0.634805	0.825293
TG CG TC	1.08037	0.936529	0.940703
CT CG TC	1.07226	0.543503	0.676355
GA CG GT	1.06838	1.24459	1.14186
TC CG CT	1.06572	0.807193	0.891787
AC CG GT	1.06466	0.720235	1.02112
TT CG AC	1.05653	1.36414	1.70077
TG CG AC	1.03514	0.998334	1.20436
GG CG AT	1.03376	0.575729	0.805694
AG CG GG	1.0304	0.764668	0.722997
CA CG CA	1.02624	0.658911	0.782849
CT CG TA	1.02337	0.437327	0.536846
CC CG CT	1.00871	0.583365	0.737722
AA CG CC	1.00398	1.58622	1.57243
TG CG CC	1.00259	1.03347	1.07693
TG CG CT	0.982669	0.844822	1.06834
AT CG GG	0.981338	1.51547	1.37556
AT CG AA	0.978862	1.4256	1.52881
GC CG AT	0.975265	0.569909	1.13594
CG CG CC	0.971638	0.667091	0.769492
AA CG AC	0.96908	1.3369	1.50024
CA CG TG	0.965828	0.606315	0.616838
TA CG TT	0.961247	1.38344	1.16897
CA CG CG	0.954039	0.970793	0.995851
TA CG CG	0.952657	1.84107	1.5818
CG CG TA	0.951426	0.590233	0.755773
TA CG CA	0.949382	1.29991	1.21861
AG CG AA	0.946835	0.620271	0.753547
GA CG AC	0.939691	0.902797	1.04264
TC CG TA	0.938061	0.664241	0.808751
GT CG GG	0.937274	1.29306	1.15702
GT CG AA	0.927973	1.25921	1.25676
TG CG GA	0.921222	0.673644	0.930992
AG CG GT	0.920753	0.571273	0.729784
TG CG TA	0.914105	0.899522	0.923763
CG CG CT	0.893026	0.527848	0.759227
CC CG TA	0.889729	0.558549	0.541447
TC CG CA	0.887371	0.525797	0.694829
TA CG TG	0.885757	0.975948	0.880021
GG CG GG	0.881335	0.521063	0.51938
AA CG GA	0.879692	0.955025	1.0773
AT CG GT	0.872	1.40193	1.28819
GG CG AA	0.836327	0.421845	0.515167
TT CG CC	0.834344	0.981694	1.18877
GC CG GT	0.827119	0.416496	0.834102
GG CG AC	0.825043	0.368648	0.517881
CC CG CA	0.822812	0.396824	0.549562
TG CG TG	0.821072	0.427271	0.518711
AA CG TC	0.811503	1.14108	1.24517
TT CG GA	0.809268	0.856586	1.03851
CT CG CA	0.801564	0.294818	0.475169
CC CG TG	0.792616	0.323175	0.368623
CT CG TT	0.79128	0.322072	0.432167
AA CG TA	0.778679	0.997882	1.0048
AA CG CT	0.760339	1.1606	1.23674
GA CG GA	0.754987	0.749756	0.745821
AG CG TA	0.745934	0.463721	0.545332
AG CG AC	0.745232	0.472277	0.793576
TT CG CT	0.743937	0.752299	0.853789
GG CG GT	0.737716	0.394895	0.36008
TC CG TT	0.734782	0.490652	0.830614
AG CG CC	0.733463	0.513606	0.702719
GC CG AC	0.732355	0.295387	0.714524
CC CG CG	0.73028	0.3473	0.563919
AA CG TT	0.729042	0.816867	0.791854
TG CG TT	0.71782	0.652973	0.769254
CG CG TT	0.717289	0.412552	0.564437
AT CG AC	0.714389	1.07069	1.29369
CC CG TT	0.711654	0.33979	0.537195
TT CG TC	0.711609	0.768078	0.826362
AG CG GA	0.71101	0.350072	0.450302
AC CG GA	0.706778	0.359648	0.51184
CG CG GA	0.702566	0.406928	0.629805
CG CG TG	0.699071	0.300713	0.433002
TC CG TG	0.698063	0.436066	0.534055
CT CG CG	0.696324	0.378579	0.665794
AG CG TC	0.687645	0.514853	0.758698
TC CG CG	0.68115	0.509769	0.741082
GG CG GA	0.676941	0.264932	0.410238
TG CG CA	0.674426	0.484128	0.749317
GA CG TC	0.653589	0.618184	0.722115
CG CG CA	0.647624	0.271793	0.416504
GT CG AT	0.646052	1.14515	1.45146
TG CG CG	0.644943	0.53106	0.735319
CT CG TG	0.635333	0.238376	0.249028
GC CG GA	0.633959	0.227602	0.466566
GA CG TA	0.632489	0.60942	0.649333
TT CG TA	0.62677	0.593179	0.639347
GA CG CC	0.622095	0.856592	1.22244
AG CG CT	0.618418	0.403454	0.644329
GT CG GT	0.615016	0.982813	1.1316
GA CG CA	0.604648	0.523652	0.525517
AT CG CC	0.599742	0.680569	0.817284
GA CG CT	0.594334	0.632856	0.831421
GT CG AC	0.593209	0.598756	1.16494
AA CG CA	0.591929	0.773107	0.990016
AC CG TC	0.566982	0.313913	0.469316
AA CG CG	0.547753	1.13647	1.24317
CG CG CG	0.543507	0.345524	0.517189
AC CG CT	0.527603	0.325005	0.535351
GT CG TA	0.527432	0.292918	0.344463
AC CG CC	0.522817	0.319049	0.516638
AT CG CT	0.517984	0.584201	0.797346
GA CG TG	0.516278	0.395534	0.426667
GA CG TT	0.511408	0.405729	0.520573
GT CG GA	0.510261	0.574596	0.632646
AG CG TT	0.4884	0.290132	0.423605
AA CG TG	0.486906	0.639287	0.66708
AT CG GA	0.484318	0.621237	0.670102
AG CG CA	0.482138	0.213455	0.370283
TT CG TT	0.482078	0.46645	0.693353
AC CG TA	0.480056	0.235814	0.316651
TT CG TG	0.475943	0.400318	0.372985
GG CG TA	0.461628	0.250872	0.32362
TT CG CG	0.460782	0.648925	0.89548
AT CG TA	0.436966	0.39804	0.534357
GA CG CG	0.433931	0.74362	0.785306
GG CG CC	0.432481	0.161368	0.512646
TT CG CA	0.429332	0.480858	0.575047
GT CG CA	0.406265	0.224425	0.283405
AT CG TC	0.394221	0.508674	0.734029
AG CG TG	0.388835	0.263783	0.304131
GC CG TA	0.384033	0.171837	0.242524
GG CG TG	0.373156	0.168128	0.193602
GT CG CC	0.361966	0.245816	0.710122
GG CG CG	0.360613	0.158303	0.25423
AC CG CG	0.350701	0.163151	0.227156
AC CG TT	0.34504	0.164441	0.257347
AG CG CG	0.344391	0.267747	0.494582
GC CG CC	0.33992	0.102712	0.342797
GC CG CA	0.335948	0.142597	0.191752
AC CG CA	0.331246	0.192305	0.311269
GG CG CT	0.311789	0.129129	0.335524
AT CG CA	0.311496	0.337267	0.440964
AC CG TG	0.305362	0.178074	0.21763
AT CG TT	0.301907	0.299135	0.410136
GG CG CA	0.295554	0.139677	0.307118
GT CG CT	0.280685	0.164806	0.579708
AT CG CG	0.279312	0.420441	0.491984
GT CG CG	0.27054	0.327017	0.587139
GT CG TC	0.266394	0.154733	0.50689
GG CG TC	0.250541	0.180264	0.451789
GG CG TT	0.224419	0.139645	0.321664
GC CG CG	0.191225	0.0817452	0.158206
AT CG TG	0.18778	0.21792	0.330024
GC CG CT	0.187737	0.066243	0.305093
GT CG TG	0.179022	0.15249	0.195542
GC CG TG	0.178728	0.0972012	0.154831
GC CG TC	0.139133	0.0703289	0.334296
GC CG TT	0.0219425	0.026904	0.239106
GT CG TT	0	0.0864773	0.289718

## Sheet: Fig4b
observed/expected
DNMT3C
Favoured sites					Disfavoured sites
Pos	-2	-1	+1	+2	-2	-1	+1	+2
A	0.307692	1.38462	1.69231	0.153846	1.38462	0	0	0.615385
T	1.53846	0.461538	0	1.07692	0	1.53846	1.84615	1.23077
G	0	0.307692	2.46154	1.38462	2.76923	0.923077	0	1.53846
C	2.30769	2	0	1.53846	0	1.69231	2.30769	0.769231
DNMT3C C543N/V547A
Favoured sites					Disfavoured sites
Pos	-2	-1	+1	+2	-2	-1	+1	+2
A	0.615385	2.30769	2.15385	0.153846	0.923077	0	0	1.07692
T	2.30769	0.769231	0	1.07692	0	0.923077	2	1.07692
G	0.153846	0.153846	1.84615	1.07692	3.23077	1.23077	0.153846	1.23077
C	1.07692	0.923077	0.153846	1.84615	0	2	2	0.769231
DNMT3B
Favoured sites					Disfavoured sites
Pos	-2	-1	+1	+2	-2	-1	+1	+2
A	0.923077	2.30769	2	0.153846	1.07692	0	0	1.23077
T	2	1.38462	0	0.769231	0	0.923077	2.46154	1.07692
G	0.461538	0	2	1.53846	2.92308	1.23077	0.153846	1.53846
C	0.769231	0.461538	0.153846	1.69231	0.153846	2	1.53846	0.307692

## Sheet: Fig5b
Sequence	DNMT3C	DNMT3C preference range	genomic methylation o/e
GC CG TT	0	< 0.3	0.554636
GT CG TT	0.0219425	< 0.3	0.596353
AT CG TG	0.139133	< 0.3	0.636327
GC CG TC	0.178728	< 0.3	0.504605
GG CG TT	0.179022	< 0.3	0.2-0.406852845415856
GC CG TG	0.187737	< 0.3	0.667813
GC CG CG	0.18778	< 0.3	0.2-0.428472277939164
GC CG CT	0.191225	< 0.3	0.701482
AT CG CG	0.224419	< 0.3	0.2-0.428652914551084
GT CG CG	0.250541	< 0.3	0.2-0.437713993754244
GT CG CT	0.266394	< 0.3	0.53276
AC CG CG	0.27054	< 0.3	0.614829
GG CG TC	0.279312	< 0.3	0.567887
GT CG TG	0.280685	< 0.3	0.2-0.473859957105562
GC CG CC	0.295554	< 0.3	0.2-0.459043564732361
GA CG CG	0.301907	0.3-0.5	0.2-0.430474091527242
GG CG CA	0.305362	0.3-0.5	0.535821
GT CG TC	0.311496	0.3-0.5	0.2-0.446763096731366
AG CG CG	0.311789	0.3-0.5	0.536055
GG CG TG	0.331246	0.3-0.5	0.623612
AC CG TG	0.335948	0.3-0.5	0.609227
AC CG TT	0.33992	0.3-0.5	0.612742
AC CG CA	0.344391	0.3-0.5	0.539098
AT CG TT	0.34504	0.3-0.5	0.612721
GG CG CT	0.350701	0.3-0.5	0.592731
AT CG CA	0.360613	0.3-0.5	0.2-0.466918403478667
GT CG CA	0.361966	0.3-0.5	0.566367
GC CG TA	0.373156	0.3-0.5	0.2-0.404045311315644
GT CG CC	0.384033	0.3-0.5	0.632007
AG CG TG	0.388835	0.3-0.5	0.2-0.430142372092374
GT CG GA	0.394221	0.3-0.5	0.2-0.489050841296228
AG CG CA	0.2-0.406264553870416	0.3-0.5	0.2-0.474879598767228
AT CG TC	0.2-0.429331544740599	0.3-0.5	0.543604
AT CG GA	0.2-0.432481388334144	0.3-0.5	0.535105
GC CG CA	0.2-0.433931286597695	0.3-0.5	0.602004
GT CG TA	0.2-0.436966086936463	0.3-0.5	0.510107
GG CG CC	0.2-0.460781912299229	0.3-0.5	0.554881
TT CG CA	0.2-0.461628429109393	0.3-0.5	0.2-0.426967675542164
GG CG CG	0.2-0.475943261224029	0.3-0.5	0.2-0.454149868086943
TT CG TT	0.2-0.480056268827533	0.3-0.5	0.607956
AT CG CT	0.2-0.482078079724742	0.3-0.5	0.573863
TT CG CG	0.2-0.482138278187235	0.3-0.5	0.2-0.4787329728978
AC CG TA	0.2-0.484317617470744	0.3-0.5	0.593374
GA CG TG	0.2-0.48690637670578	0.3-0.5	0.2-0.465894249339073
AA CG TG	0.2-0.488400378695919	0.3-0.5	0.530719
GA CG TT	0.510261	0.5-0.7	0.570613
AT CG TA	0.511408	0.5-0.7	0.2-0.441100749239017
AG CG TT	0.516278	0.5-0.7	0.2-0.414555862671723
TT CG TG	0.517984	0.5-0.7	0.2-0.487027652993313
GG CG GA	0.522817	0.5-0.7	0.742905
CG CG CG	0.527432	0.5-0.7	0.2-0.465794891798026
AC CG TC	0.527603	0.5-0.7	0.756637
AC CG CT	0.543507	0.5-0.7	0.794677
GA CG CA	0.547753	0.5-0.7	0.822811
GG CG TA	0.566982	0.5-0.7	0.883328
GA CG CT	0.591929	0.5-0.7	0.532318
GA CG TA	0.593209	0.5-0.7	0.955436
GC CG GA	0.594334	0.5-0.7	0.618318
AA CG CA	0.599742	0.5-0.7	0.547801
AC CG CC	0.604648	0.5-0.7	0.55142
TG CG CG	0.615016	0.5-0.7	0.964096
GT CG AC	0.618418	0.5-0.7	0.550784
AG CG CT	0.622095	0.5-0.7	0.649925
CG CG TG	0.62677	0.5-0.7	0.603325
AT CG CC	0.632489	0.5-0.7	0.2-0.467403424212997
TT CG TA	0.633959	0.5-0.7	0.636013
AA CG CG	0.635333	0.5-0.7	0.637136
AG CG TC	0.644943	0.5-0.7	0.713203
GA CG TC	0.646052	0.5-0.7	0.695521
AA CG CT	0.647624	0.5-0.7	0.562096
TG CG CA	0.653589	0.5-0.7	0.585405
TC CG CG	0.674426	0.5-0.7	0.666672
AG CG CC	0.676941	0.5-0.7	0.2-0.44814495814945
GA CG CC	0.68115	0.5-0.7	0.946917
GC CG AC	0.687645	0.5-0.7	0.608128
CG CG GA	0.696324	0.5-0.7	0.795281
TG CG TT	0.698063	0.5-0.7	0.715405
GT CG AT	0.699071	0.5-0.7	0.578604
TT CG TC	0.702566	0.7-0.9	0.726732
CG CG CA	0.706778	0.7-0.9	0.682878
CT CG TG	0.71101	0.7-0.9	0.568932
GG CG AC	0.711609	0.7-0.9	0.881166
GG CG GG	0.711654	0.7-0.9	0.90604
CT CG CG	0.714389	0.7-0.9	0.865428
GT CG GT	0.717289	0.7-0.9	0.571716
AT CG AC	0.71782	0.7-0.9	0.675449
AT CG GT	0.729042	0.7-0.9	0.2-0.442453686563166
TG CG TG	0.73028	0.7-0.9	0.679061
TC CG TT	0.732355	0.7-0.9	1.18342
CG CG TT	0.733463	0.7-0.9	0.598284
CC CG TT	0.734782	0.7-0.9	0.864999
AA CG TT	0.737716	0.7-0.9	0.587664
CT CG CA	0.743937	0.7-0.9	0.665467
AG CG AC	0.745232	0.7-0.9	0.693692
AG CG TA	0.745934	0.7-0.9	0.538035
TT CG CT	0.754987	0.7-0.9	0.659582
AG CG GA	0.760339	0.7-0.9	0.650254
TT CG GA	0.778679	0.7-0.9	0.581105
GG CG AA	0.79128	0.7-0.9	0.776579
AC CG GA	0.792616	0.7-0.9	0.649692
GC CG GT	0.801564	0.7-0.9	0.753424
GA CG GA	0.809268	0.7-0.9	0.856066
CC CG TG	0.811503	0.7-0.9	0.605069
AA CG TC	0.821072	0.7-0.9	0.572974
CC CG CG	0.822812	0.7-0.9	0.703863
CT CG TT	0.825043	0.7-0.9	0.500587
TG CG GA	0.827119	0.7-0.9	1.38397
AA CG TA	0.834344	0.7-0.9	0.986317
AT CG AA	0.836327	0.7-0.9	0.667191
AA CG GA	0.872	0.7-0.9	0.949765
CG CG CC	0.879692	0.7-0.9	0.642427
TC CG TG	0.881335	0.7-0.9	0.631454
CG CG CT	0.885757	0.7-0.9	0.600104
CC CG CA	0.887371	0.7-0.9	0.762568
AG CG AA	0.889729	0.7-0.9	0.990266
TG CG CT	0.893026	0.7-0.9	0.641906
TG CG TA	0.914105	0.9-1.1	0.753947
TA CG CA	0.920753	0.9-1.1	0.796186
CC CG TA	0.921222	0.9-1.1	0.767483
CA CG TG	0.927973	0.9-1.1	0.809307
TA CG TG	0.937274	0.9-1.1	1.11647
CC CG CT	0.938061	0.9-1.1	0.843671
GC CG AT	0.939691	0.9-1.1	0.798179
TC CG CA	0.946835	0.9-1.1	0.741548
AT CG GG	0.949382	0.9-1.1	0.893118
TT CG CC	0.951426	0.9-1.1	0.609652
TA CG CG	0.952657	0.9-1.1	0.845545
TC CG TA	0.954039	0.9-1.1	1.12148
TG CG CC	0.961247	0.9-1.1	0.749923
GT CG AA	0.965828	0.9-1.1	0.687555
GA CG AC	0.96908	0.9-1.1	0.840761
AG CG GT	0.971638	0.9-1.1	0.600527
GG CG AT	0.975265	0.9-1.1	1.33017
GG CG GT	0.978862	0.9-1.1	0.76456
CA CG CA	0.981338	0.9-1.1	1.08331
CA CG CG	0.982669	0.9-1.1	0.747262
TG CG TC	1.00259	0.9-1.1	0.903963
CG CG TA	1.00398	0.9-1.1	0.802585
TT CG AG	1.00871	0.9-1.1	0.93022
AA CG AC	1.02337	0.9-1.1	0.755639
CG CG AA	1.02624	0.9-1.1	0.959644
TA CG TT	1.0304	0.9-1.1	0.847255
AA CG CC	1.03376	0.9-1.1	0.652834
TT CG AC	1.03514	0.9-1.1	0.920756
AT CG AG	1.05653	0.9-1.1	1.0962
TG CG GG	1.06466	0.9-1.1	1.14361
AG CG AT	1.06572	0.9-1.1	1.16846
CT CG CT	1.06838	0.9-1.1	0.863704
AC CG GT	1.07226	0.9-1.1	1.40299
CG CG TC	1.08037	0.9-1.1	0.894033
TA CG TA	1.08199	0.9-1.1	1.37163
AC CG GG	1.08349	0.9-1.1	0.913013
CT CG TA	1.09436	0.9-1.1	0.871727
TC CG CT	1.1022	1.1-1.3	0.985059
GA CG AT	1.10318	1.1-1.3	0.728665
CC CG TC	1.11374	1.1-1.3	0.92013
GA CG GT	1.11458	1.1-1.3	1.31318
AC CG AC	1.12264	1.1-1.3	1.34077
AG CG GG	1.14077	1.1-1.3	1.01105
CG CG AC	1.14829	1.1-1.3	1.3734
TC CG CC	1.16655	1.1-1.3	0.816201
CT CG GA	1.16928	1.1-1.3	0.984347
CA CG TT	1.184	1.1-1.3	0.929099
TC CG TC	1.18479	1.1-1.3	1.1158
AA CG AA	1.18986	1.1-1.3	0.930742
CT CG TC	1.198	1.1-1.3	0.927874
TT CG AA	1.2019	1.1-1.3	1.41531
TG CG AC	1.20464	1.1-1.3	0.965137
GA CG AA	1.20483	1.1-1.3	0.764764
CC CG CC	1.20719	1.1-1.3	0.877006
AT CG AT	1.20918	1.1-1.3	0.930661
GC CG GG	1.22823	1.1-1.3	1.35769
AA CG GG	1.24728	1.1-1.3	1.18101
TT CG GT	1.24756	1.1-1.3	0.952932
TA CG GA	1.25203	1.1-1.3	1.33182
GC CG AA	1.25251	1.1-1.3	0.936921
CG CG GT	1.2543	1.1-1.3	0.934673
CT CG CC	1.25494	1.1-1.3	1.35927
TT CG AT	1.2712	1.1-1.3	1.30784
GT CG GG	1.27429	1.1-1.3	1.33466
GA CG GG	1.27905	1.1-1.3	1.59522
GT CG AG	1.29559	1.1-1.3	1.43187
TC CG GA	1.30287	1.3-1.5	0.768044
TG CG AA	1.30656	1.3-1.5	0.86872
TT CG GG	1.30945	1.3-1.5	0.85924
TA CG CT	1.31998	1.3-1.5	0.884425
CA CG TA	1.32221	1.3-1.5	1.37968
CA CG GA	1.33218	1.3-1.5	1.03769
AG CG AG	1.33362	1.3-1.5	1.54441
GT CG GC	1.33509	1.3-1.5	1.42607
AA CG GT	1.33854	1.3-1.5	1.00137
TG CG AT	1.34963	1.3-1.5	1.02106
GG CG GC	1.36649	1.3-1.5	1.14847
TG CG GT	1.37181	1.3-1.5	0.964146
CG CG AT	1.37248	1.3-1.5	1.44965
AC CG AA	1.37426	1.3-1.5	2.20279
CC CG GA	1.375	1.3-1.5	0.766322
AG CG GC	1.37717	1.3-1.5	1.44462
CG CG AG	1.38216	1.3-1.5	0.935052
GC CG GC	1.3875	1.3-1.5	1.84329
TG CG AG	1.38788	1.3-1.5	1.12217
AC CG AT	1.38884	1.3-1.5	1.48113
AA CG AT	1.40878	1.3-1.5	1.18176
AT CG GC	1.41561	1.3-1.5	0.841343
GC CG AG	1.41817	1.3-1.5	1.39116
CA CG TC	1.41934	1.3-1.5	1.54174
GA CG AG	1.4194	1.3-1.5	1.49475
CT CG AC	1.41948	1.3-1.5	1.17631
CG CG GG	1.42134	1.3-1.5	1.72358
TA CG TC	1.42493	1.3-1.5	0.842711
TA CG AA	1.4359	1.3-1.5	0.942584
CT CG AA	1.44566	1.3-1.5	1.12684
TA CG CC	1.44695	1.3-1.5	1.1632
CA CG CT	1.4512	1.3-1.5	0.903738
TA CG AC	1.47563	1.3-1.5	1.45509
AA CG AG	1.48709	1.3-1.5	0.97609
CT CG GG	1.48893	1.3-1.5	1.04393
CT CG AG	1.50526	1.5-1.7	1.74087
GG CG AG	1.52641	1.5-1.7	1.12888
CA CG AC	1.53083	1.5-1.7	1.42756
AC CG AG	1.55259	1.5-1.7	1.28402
TC CG GG	1.55503	1.5-1.7	1.80523
TT CG GC	1.55922	1.5-1.7	1.45095
CA CG CC	1.59114	1.5-1.7	1.72543
CA CG GT	1.6302	1.5-1.7	1.49189
CT CG AT	1.63122	1.5-1.7	1.65518
TC CG AC	1.65225	1.5-1.7	1.62299
AA CG GC	1.65847	1.5-1.7	1.60966
GA CG GC	1.66281	1.5-1.7	1.93842
TC CG AA	1.6835	1.5-1.7	1.12135
TA CG GT	1.69817	1.5-1.7	2.81238
CT CG GT	1.70028	1.7-1.9	1.31639
AC CG GC	1.71278	1.7-1.9	2.01957
CC CG AC	1.71434	1.7-1.9	2.12526
CC CG AA	1.73435	1.7-1.9	2.24917
CA CG AA	1.75202	1.7-1.9	0.974246
CA CG GG	1.77554	1.7-1.9	1.78392
CC CG GG	1.77615	1.7-1.9	1.37184
TG CG GC	1.78953	1.7-1.9	2.88256
TA CG AG	1.79064	1.7-1.9	1.84498
TA CG GG	1.79985	1.7-1.9	1.16315
TA CG AT	1.804	1.7-1.9	2.06099
CG CG GC	1.81121	1.7-1.9	2.47332
CA CG AT	1.81443	1.7-1.9	1.60776
CA CG AG	1.88109	1.7-1.9	2.08716
TC CG AT	1.89285	1.7-1.9	1.54451
CC CG GT	1.94975	> 1.9	1.93884
TC CG GT	1.94976	> 1.9	1.2423
CC CG AG	1.95489	> 1.9	3.29152
TC CG AG	2.11874	> 1.9	2.44275
CT CG GC	2.22256	> 1.9	2.64103
TA CG GC	2.23244	> 1.9	1.89896
CC CG AT	2.30041	> 1.9	2.48465
CA CG GC	2.30772	> 1.9	2.55543
CC CG GC	2.33852	> 1.9	3.23196
TC CG GC	2.35066	> 1.9	3.55106

## Sheet: Fig5c
observed/expected
Favoured sites					Disfavoured sites
Pos	-2	-1	+1	+2	-2	-1	+1	+2
A	0.2	0.8	1.2	0.4	1	0.8	0.2	1.2
T	1.6	0.4	0	0.6	0.2	1.6	2.8	1.2
G	0.2	0	3	1.4	3	1.8	0.2	1.4
C	2.2	3	0	1.8	0	0	1	0.4

## Sheet: Fig5d
NNCG Flank	observed/expected
CC	1.49981
TA	1.38055
CA	1.34283
TC	1.33708
CT	1.3368
TG	1.07665
TT	0.904314
GA	0.886023
AA	0.870087
AC	0.840251
CG	0.799382
GC	0.769277
AG	0.762774
GT	0.759099
AT	0.734383
GG	0.638345

## Sheet: Fig5e
	number of regions
r-value range	positive r-values	negative r-values
0-0.1	20490	16327
0.1-0.2	24166	11104
0.2-0.3	23385	6499
0.3-0.4	18289	2617
0.4-0.5	11535	450
0.5-0.6	5015	58
0.6-0.7	1192	5
0.7-0.8	172	0
0.8-0.9	0	0
0.9-1	0	0

## Sheet: Fig6a
L1MdA_I_Send
#	Seq	CpG	av CpG o/e	CCCG	CGGG	sum	av CCCG+CGGG o/e	CCCG+CGGG/CG o/e
1	C	1	1.06262	0	0	0	1.75643	1.65292
2	G	0	1.04219	0	0	0	1.72265	1.65292
3	A	0	1.02252	0	0	0	1.69015	1.65292
4	C	0	1.00359	0	0	0	1.65885	1.65292
5	T	0	1.23167	0	0	0	3.25737	2.64467
6	C	1	1.20968	0	0	0	3.1992	2.64467
7	G	0	1.18846	0	0	0	3.14308	2.64467
8	A	0	1.16797	0	0	0	3.08889	2.64467
9	G	0	1.14817	0	0	0	3.03653	2.64467
10	A	0	1.12903	0	0	0	2.98592	2.64467
11	C	0	1.11053	0	0	0	2.93697	2.64467
12	T	0	1.09261	0	0	0	2.8896	2.64467
13	C	1	1.07527	0	0	0	2.84374	2.64467
14	G	0	1.05847	0	0	0	2.7993	2.64467
15	A	0	1.04219	0	0	0	2.75624	2.64467
16	G	0	1.0264	0	0	0	2.71448	2.64467
17	C	0	1.01108	0	0	0	2.67396	2.64467
18	C	0	0.996207	0	0	0	2.63464	2.64467
19	C	0	1.17812	0	0	0	2.59645	2.20389
20	C	1	1.16129	1	0	1	2.55936	2.20389
21	G	0	1.14494	0	0	0	2.52332	2.20389
22	G	0	1.12903	0	0	0	2.48827	2.20389
23	G	0	1.11357	0	0	0	2.45418	2.20389
24	C	0	1.09852	0	0	0	2.42102	2.20389
25	T	0	1.08387	0	0	0	2.38874	2.20389
26	A	0	1.06961	0	0	0	2.35731	2.20389
27	C	0	1.05572	0	0	0	2.32669	2.20389
28	C	0	1.04219	0	0	0	2.29686	2.20389
29	T	0	1.02899	0	0	0	2.26779	2.20389
30	T	0	1.01613	0	0	0	2.23944	2.20389
31	G	0	1.17085	0	0	0	2.21179	1.88905
32	C	0	1.15657	0	0	0	2.18482	1.88905
33	C	0	1.14264	0	0	0	2.1585	1.88905
34	A	0	1.12903	0	0	0	2.1328	1.88905
35	G	0	1.11575	0	0	0	2.10771	1.88905
36	C	0	1.10278	0	0	0	2.0832	1.88905
37	A	0	1.0901	0	0	0	2.05926	1.88905
38	G	0	1.07772	0	0	0	2.03586	1.88905
39	A	0	1.06561	0	0	0	2.01298	1.88905
40	G	0	1.05377	0	0	0	1.99062	1.88905
41	T	0	1.04219	0	0	0	1.96874	1.88905
42	C	0	1.03086	0	0	0	1.94734	1.88905
43	T	0	1.01977	0	0	0	1.9264	1.88905
44	T	0	1.00892	0	0	0	1.90591	1.88905
45	G	0	0.998304	0	0	0	1.88585	1.88905
46	C	0	0.987905	0	0	0	1.8662	1.88905
47	C	0	0.977721	0	0	0	1.84696	1.88905
48	C	0	0.967744	0	0	0	1.82812	1.88905
49	A	0	0.957969	0	0	0	1.80965	1.88905
50	A	0	0.948389	0	0	0	1.79155	1.88905
51	C	0	0.938999	0	0	0	1.77382	1.88905
52	A	0	0.804857	0	0	0	1.77382	2.20389
53	C	0	0.804857	0	0	0	1.77382	2.20389
54	C	0	0.804857	0	0	0	1.77382	2.20389
55	C	1	0.804857	1	0	1	1.77382	2.20389
56	G	0	0.804857	0	0	0	1.77382	2.20389
57	C	0	0.670714	0	0	0	1.77382	2.64467
58	A	0	0.670714	0	0	0	1.77382	2.64467
59	A	0	0.670714	0	0	0	1.77382	2.64467
60	G	0	0.670714	0	0	0	1.77382	2.64467
61	G	0	0.670714	0	0	0	1.77382	2.64467
62	G	0	0.670714	0	0	0	1.77382	2.64467
63	T	0	0.670714	0	0	0	1.77382	2.64467
64	C	0	0.536571	0	0	0	1.77382	3.30584
65	C	0	0.536571	0	0	0	1.77382	3.30584
66	A	0	0.536571	0	0	0	1.77382	3.30584
67	C	0	0.536571	0	0	0	1.77382	3.30584
68	A	0	0.536571	0	0	0	1.77382	3.30584
69	C	1	0.536571	0	0	0	1.77382	3.30584
70	G	0	0.536571	0	0	0	1.77382	3.30584
71	G	0	0.402428	0	0	0	0.886908	2.20389
72	G	0	0.402428	0	0	0	0.886908	2.20389
73	A	0	0.402428	0	0	0	0.886908	2.20389
74	C	0	0.402428	0	0	0	0.886908	2.20389
75	T	0	0.402428	0	0	0	0.886908	2.20389
76	C	0	0.402428	0	0	0	0.886908	2.20389
77	C	0	0.402428	0	0	0	0.886908	2.20389
78	C	0	0.402428	0	0	0	0.886908	2.20389
79	C	0	0.402428	0	0	0	0.886908	2.20389
80	A	0	0.402428	0	0	0	0.886908	2.20389
81	C	1	0.402428	0	0	0	0.886908	2.20389
82	G	0	0.402428	0	0	0	0.886908	2.20389
83	G	0	0.536571	0	0	0	0.886908	1.65292
84	G	0	0.536571	0	0	0	0.886908	1.65292
85	A	0	0.670714	0	0	0	0.886908	1.32233
86	C	0	0.670714	0	0	0	0.886908	1.32233
87	C	0	0.804857	0	0	0	0.886908	1.10195
88	C	0	0.804857	0	0	0	0.886908	1.10195
89	T	0	0.804857	0	0	0	0.886908	1.10195
90	A	0	0.804857	0	0	0	0.886908	1.10195
91	A	0	0.804857	0	0	0	0.886908	1.10195
92	G	0	0.804857	0	0	0	0.886908	1.10195
93	A	0	0.804857	0	0	0	0.886908	1.10195
94	C	0	0.804857	0	0	0	0.886908	1.10195
95	C	0	0.804857	0	0	0	0.886908	1.10195
96	T	0	0.804857	0	0	0	0.886908	1.10195
97	C	0	0.804857	0	0	0	0.886908	1.10195
98	T	0	0.804857	0	0	0	0.886908	1.10195
99	G	0	0.804857	0	0	0	0.886908	1.10195
100	G	0	0.804857	0	0	0	0.886908	1.10195
101	T	0	0.804857	0	0	0	0.886908	1.10195
102	G	0	0.938999	0	0	0	0.886908	0.944524
103	A	0	0.938999	0	0	0	0.886908	0.944524
104	G	0	0.938999	0	0	0	0.886908	0.944524
105	T	0	0.938999	0	0	0	0.886908	0.944524
106	G	0	0.804857	0	0	0	0	0
107	G	0	0.804857	0	0	0	0	0
108	A	0	0.804857	0	0	0	0	0
109	T	0	0.804857	0	0	0	0	0
110	C	0	0.804857	0	0	0	0	0
111	A	0	0.804857	0	0	0	0	0
112	C	0	0.804857	0	0	0	0	0
113	A	0	0.804857	0	0	0	0	0
114	G	0	0.804857	0	0	0	0	0
115	T	0	0.804857	0	0	0	0	0
116	G	0	0.804857	0	0	0	0	0
117	C	0	0.804857	0	0	0	0	0
118	C	0	0.804857	0	0	0	0	0
119	T	0	0.804857	0	0	0	0	0
120	G	0	0.670714	0	0	0	0	0
121	C	0	0.670714	0	0	0	0	0
122	C	0	0.670714	0	0	0	0	0
123	C	0	0.670714	0	0	0	0	0
124	C	0	0.670714	0	0	0	0	0
125	A	0	0.670714	0	0	0	0	0
126	A	0	0.804857	0	0	0	0.886908	1.10195
127	T	0	0.804857	0	0	0	0.886908	1.10195
128	C	0	0.804857	0	0	0	0.886908	1.10195
129	C	0	0.804857	0	0	0	0.886908	1.10195
130	A	0	0.804857	0	0	0	0.886908	1.10195
131	A	0	0.804857	0	0	0	0.886908	1.10195
132	T	0	0.670714	0	0	0	0.886908	1.32233
133	C	1	0.670714	0	0	0	0.886908	1.32233
134	G	0	0.670714	0	0	0	0.886908	1.32233
135	C	1	0.670714	0	0	0	0.886908	1.32233
136	G	0	0.670714	0	0	0	0.886908	1.32233
137	C	1	0.670714	0	0	0	0.886908	1.32233
138	G	0	0.670714	0	0	0	0.886908	1.32233
139	G	0	0.670714	0	0	0	0.886908	1.32233
140	A	0	0.670714	0	0	0	0.886908	1.32233
141	A	0	0.670714	0	0	0	0.886908	1.32233
142	C	0	0.670714	0	0	0	0.886908	1.32233
143	T	0	0.670714	0	0	0	0.886908	1.32233
144	T	0	0.670714	0	0	0	0.886908	1.32233
145	G	0	0.670714	0	0	0	0.886908	1.32233
146	A	0	0.670714	0	0	0	0.886908	1.32233
147	G	0	0.670714	0	0	0	0.886908	1.32233
148	A	0	0.670714	0	0	0	0.886908	1.32233
149	C	0	0.670714	0	0	0	0.886908	1.32233
150	T	0	0.670714	0	0	0	0.886908	1.32233
151	G	0	0.670714	0	0	0	0.886908	1.32233
152	C	1	0.670714	0	0	0	0.886908	1.32233
153	G	0	0.670714	0	0	0	0.886908	1.32233
154	G	0	0.670714	0	0	0	0.886908	1.32233
155	T	0	0.804857	0	0	0	0.886908	1.10195
156	A	0	0.804857	0	0	0	0.886908	1.10195
157	C	0	0.804857	0	0	0	0.886908	1.10195
158	A	0	0.804857	0	0	0	0.886908	1.10195
159	T	0	0.938999	0	0	0	0.886908	0.944524
160	A	0	0.938999	0	0	0	0.886908	0.944524
161	G	0	0.938999	0	0	0	0.886908	0.944524
162	G	0	0.938999	0	0	0	0.886908	0.944524
163	G	0	0.938999	0	0	0	0.886908	0.944524
164	A	0	1.07314	0	0	0	0.886908	0.826459
165	A	0	1.07314	0	0	0	0.886908	0.826459
166	G	0	1.07314	0	0	0	0.886908	0.826459
167	C	0	1.07314	0	0	0	0.886908	0.826459
168	A	0	1.07314	0	0	0	0.886908	0.826459
169	G	0	1.07314	0	0	0	0.886908	0.826459
170	G	0	1.07314	0	0	0	0.886908	0.826459
171	C	0	1.20728	0	0	0	0.886908	0.73463
172	T	0	1.20728	0	0	0	0.886908	0.73463
173	A	0	1.20728	0	0	0	0.886908	0.73463
174	C	0	1.20728	0	0	0	0.886908	0.73463
175	C	0	1.20728	0	0	0	0.886908	0.73463
176	C	1	1.20728	1	0	1	0.886908	0.73463
177	G	0	1.20728	0	0	0	0.886908	0.73463
178	G	0	1.34143	0	0	0	1.77382	1.32233
179	G	0	1.34143	0	0	0	1.77382	1.32233
180	C	0	1.34143	0	0	0	1.77382	1.32233
181	C	0	1.34143	0	0	0	1.77382	1.32233
182	T	0	1.34143	0	0	0	1.77382	1.32233
183	G	0	1.34143	0	0	0	1.77382	1.32233
184	A	0	1.20728	0	0	0	1.77382	1.46926
185	T	0	1.20728	0	0	0	1.77382	1.46926
186	C	0	1.07314	0	0	0	1.77382	1.65292
187	T	0	1.07314	0	0	0	1.77382	1.65292
188	G	0	0.938999	0	0	0	1.77382	1.88905
189	G	0	0.938999	0	0	0	1.77382	1.88905
190	G	0	0.938999	0	0	0	1.77382	1.88905
191	G	0	0.938999	0	0	0	1.77382	1.88905
192	C	0	0.938999	0	0	0	1.77382	1.88905
193	A	0	0.938999	0	0	0	1.77382	1.88905
194	C	0	0.938999	0	0	0	1.77382	1.88905
195	A	0	0.938999	0	0	0	1.77382	1.88905
196	A	0	0.938999	0	0	0	1.77382	1.88905
197	G	0	0.938999	0	0	0	1.77382	1.88905
198	T	0	0.938999	0	0	0	1.77382	1.88905
199	C	0	0.938999	0	0	0	1.77382	1.88905
200	C	0	0.938999	0	0	0	1.77382	1.88905
201	C	0	0.938999	0	0	0	1.77382	1.88905
202	T	0	0.938999	0	0	0	1.77382	1.88905
203	T	0	0.804857	0	0	0	1.77382	2.20389
204	C	0	0.804857	0	0	0	1.77382	2.20389
205	C	1	0.804857	0	0	0	1.77382	2.20389
206	G	0	0.804857	0	0	0	1.77382	2.20389
207	C	0	0.804857	0	0	0	1.77382	2.20389
208	T	0	0.804857	0	0	0	1.77382	2.20389
209	C	1	0.804857	0	0	0	1.77382	2.20389
210	G	0	0.804857	0	0	0	1.77382	2.20389
211	A	0	0.804857	0	0	0	1.77382	2.20389
212	C	0	0.804857	0	0	0	1.77382	2.20389
213	T	0	0.938999	0	0	0	2.66072	2.83357
214	C	1	0.938999	0	0	0	2.66072	2.83357
215	G	0	0.938999	0	0	0	2.66072	2.83357
216	A	0	0.938999	0	0	0	2.66072	2.83357
217	G	0	0.938999	0	0	0	2.66072	2.83357
218	A	0	0.938999	0	0	0	2.66072	2.83357
219	C	0	0.938999	0	0	0	2.66072	2.83357
220	T	0	0.938999	0	0	0	2.66072	2.83357
221	C	1	0.938999	0	0	0	2.66072	2.83357
222	G	0	0.938999	0	0	0	2.66072	2.83357
223	A	0	0.938999	0	0	0	2.66072	2.83357
224	G	0	0.938999	0	0	0	2.66072	2.83357
225	C	0	0.938999	0	0	0	2.66072	2.83357
226	C	0	0.938999	0	0	0	2.66072	2.83357
227	C	0	0.938999	0	0	0	1.77382	1.88905
228	C	1	0.938999	1	0	1	1.77382	1.88905
229	G	0	0.938999	0	0	0	1.77382	1.88905
230	G	0	0.938999	0	0	0	1.77382	1.88905
231	G	0	0.938999	0	0	0	1.77382	1.88905
232	C	0	0.938999	0	0	0	1.77382	1.88905
233	T	0	0.938999	0	0	0	1.77382	1.88905
234	A	0	0.938999	0	0	0	1.77382	1.88905
235	C	0	0.938999	0	0	0	1.77382	1.88905
236	C	0	0.938999	0	0	0	1.77382	1.88905
237	T	0	0.938999	0	0	0	1.77382	1.88905
238	T	0	0.938999	0	0	0	1.77382	1.88905
239	G	0	1.07314	0	0	0	1.77382	1.65292
240	C	0	1.07314	0	0	0	1.77382	1.65292
241	C	0	1.07314	0	0	0	1.77382	1.65292
242	A	0	1.07314	0	0	0	1.77382	1.65292
243	G	0	1.07314	0	0	0	1.77382	1.65292
244	C	0	1.07314	0	0	0	1.77382	1.65292
245	A	0	1.07314	0	0	0	1.77382	1.65292
246	G	0	1.07314	0	0	0	1.77382	1.65292
247	A	0	1.07314	0	0	0	1.77382	1.65292
248	G	0	1.07314	0	0	0	1.77382	1.65292
249	T	0	1.07314	0	0	0	1.77382	1.65292
250	C	0	1.07314	0	0	0	1.77382	1.65292
251	T	0	1.07314	0	0	0	1.77382	1.65292
252	T	0	1.07314	0	0	0	1.77382	1.65292
253	G	0	1.07314	0	0	0	1.77382	1.65292
254	C	0	1.07314	0	0	0	1.77382	1.65292
255	C	0	1.07314	0	0	0	1.77382	1.65292
256	C	0	0.938999	0	0	0	1.77382	1.88905
257	A	0	0.938999	0	0	0	1.77382	1.88905
258	A	0	0.938999	0	0	0	1.77382	1.88905
259	C	0	0.938999	0	0	0	1.77382	1.88905
260	A	0	0.804857	0	0	0	1.77382	2.20389
261	C	0	0.804857	0	0	0	1.77382	2.20389
262	C	0	0.804857	0	0	0	1.77382	2.20389
263	C	1	0.804857	1	0	1	1.77382	2.20389
264	G	0	0.804857	0	0	0	1.77382	2.20389
265	C	0	0.670714	0	0	0	1.77382	2.64467
266	A	0	0.670714	0	0	0	1.77382	2.64467
267	A	0	0.670714	0	0	0	1.77382	2.64467
268	G	0	0.670714	0	0	0	1.77382	2.64467
269	G	0	0.670714	0	0	0	1.77382	2.64467
270	G	0	0.670714	0	0	0	1.77382	2.64467
271	T	0	0.670714	0	0	0	1.77382	2.64467
272	C	0	0.536571	0	0	0	1.77382	3.30584
273	C	0	0.536571	0	0	0	1.77382	3.30584
274	A	0	0.536571	0	0	0	1.77382	3.30584
275	C	0	0.536571	0	0	0	1.77382	3.30584
276	A	0	0.536571	0	0	0	1.77382	3.30584
277	C	1	0.536571	0	0	0	1.77382	3.30584
278	G	0	0.536571	0	0	0	1.77382	3.30584
279	G	0	0.402428	0	0	0	0.886908	2.20389
280	G	0	0.402428	0	0	0	0.886908	2.20389
281	A	0	0.402428	0	0	0	0.886908	2.20389
282	C	0	0.402428	0	0	0	0.886908	2.20389
283	T	0	0.402428	0	0	0	0.886908	2.20389
284	C	0	0.402428	0	0	0	0.886908	2.20389
285	C	0	0.402428	0	0	0	0.886908	2.20389
286	C	0	0.402428	0	0	0	0.886908	2.20389
287	C	0	0.402428	0	0	0	0.886908	2.20389
288	A	0	0.402428	0	0	0	0.886908	2.20389
289	C	1	0.402428	0	0	0	0.886908	2.20389
290	G	0	0.402428	0	0	0	0.886908	2.20389
291	G	0	0.536571	0	0	0	0.886908	1.65292
292	G	0	0.536571	0	0	0	0.886908	1.65292
293	A	0	0.670714	0	0	0	0.886908	1.32233
294	C	0	0.670714	0	0	0	0.886908	1.32233
295	C	0	0.804857	0	0	0	0.886908	1.10195
296	C	0	0.804857	0	0	0	0.886908	1.10195
297	T	0	0.804857	0	0	0	0.886908	1.10195
298	A	0	0.804857	0	0	0	0.886908	1.10195
299	A	0	0.804857	0	0	0	0.886908	1.10195
300	G	0	0.804857	0	0	0	0.886908	1.10195
301	A	0	0.804857	0	0	0	0.886908	1.10195
302	C	0	0.804857	0	0	0	0.886908	1.10195
303	C	0	0.804857	0	0	0	0.886908	1.10195
304	T	0	0.804857	0	0	0	0.886908	1.10195
305	C	0	0.804857	0	0	0	0.886908	1.10195
306	T	0	0.804857	0	0	0	0.886908	1.10195
307	G	0	0.804857	0	0	0	0.886908	1.10195
308	G	0	0.804857	0	0	0	0.886908	1.10195
309	T	0	0.804857	0	0	0	0.886908	1.10195
310	G	0	0.938999	0	0	0	0.886908	0.944524
311	A	0	0.938999	0	0	0	0.886908	0.944524
312	G	0	0.938999	0	0	0	0.886908	0.944524
313	T	0	0.938999	0	0	0	0.886908	0.944524
314	G	0	0.804857	0	0	0	0	0
315	G	0	0.804857	0	0	0	0	0
316	A	0	0.804857	0	0	0	0	0
317	T	0	0.804857	0	0	0	0	0
318	C	0	0.804857	0	0	0	0	0
319	A	0	0.804857	0	0	0	0	0
320	C	0	0.804857	0	0	0	0	0
321	A	0	0.804857	0	0	0	0	0
322	G	0	0.804857	0	0	0	0	0
323	T	0	0.804857	0	0	0	0	0
324	G	0	0.804857	0	0	0	0	0
325	C	0	0.804857	0	0	0	0	0
326	C	0	0.804857	0	0	0	0	0
327	T	0	0.804857	0	0	0	0	0
328	G	0	0.670714	0	0	0	0	0
329	C	0	0.670714	0	0	0	0	0
330	C	0	0.670714	0	0	0	0	0
331	C	0	0.670714	0	0	0	0	0
332	C	0	0.670714	0	0	0	0	0
333	A	0	0.670714	0	0	0	0	0
334	A	0	0.804857	0	0	0	0.886908	1.10195
335	T	0	0.804857	0	0	0	0.886908	1.10195
336	C	0	0.804857	0	0	0	0.886908	1.10195
337	C	0	0.804857	0	0	0	0.886908	1.10195
338	A	0	0.804857	0	0	0	0.886908	1.10195
339	A	0	0.804857	0	0	0	0.886908	1.10195
340	T	0	0.670714	0	0	0	0.886908	1.32233
341	C	1	0.670714	0	0	0	0.886908	1.32233
342	G	0	0.670714	0	0	0	0.886908	1.32233
343	C	1	0.670714	0	0	0	0.886908	1.32233
344	G	0	0.670714	0	0	0	0.886908	1.32233
345	C	1	0.670714	0	0	0	0.886908	1.32233
346	G	0	0.670714	0	0	0	0.886908	1.32233
347	G	0	0.670714	0	0	0	0.886908	1.32233
348	A	0	0.670714	0	0	0	0.886908	1.32233
349	A	0	0.670714	0	0	0	0.886908	1.32233
350	C	0	0.670714	0	0	0	0.886908	1.32233
351	T	0	0.670714	0	0	0	0.886908	1.32233
352	T	0	0.670714	0	0	0	0.886908	1.32233
353	G	0	0.670714	0	0	0	0.886908	1.32233
354	A	0	0.670714	0	0	0	0.886908	1.32233
355	G	0	0.670714	0	0	0	0.886908	1.32233
356	A	0	0.670714	0	0	0	0.886908	1.32233
357	C	0	0.670714	0	0	0	0.886908	1.32233
358	T	0	0.670714	0	0	0	0.886908	1.32233
359	G	0	0.670714	0	0	0	0.886908	1.32233
360	C	1	0.670714	0	0	0	0.886908	1.32233
361	G	0	0.670714	0	0	0	0.886908	1.32233
362	G	0	0.670714	0	0	0	0.886908	1.32233
363	T	0	0.804857	0	0	0	0.886908	1.10195
364	A	0	0.804857	0	0	0	0.886908	1.10195
365	C	0	0.804857	0	0	0	0.886908	1.10195
366	A	0	0.804857	0	0	0	0.886908	1.10195
367	T	0	0.938999	0	0	0	0.886908	0.944524
368	A	0	0.938999	0	0	0	0.886908	0.944524
369	G	0	0.938999	0	0	0	0.886908	0.944524
370	G	0	0.938999	0	0	0	0.886908	0.944524
371	G	0	0.938999	0	0	0	0.886908	0.944524
372	A	0	1.07314	0	0	0	0.886908	0.826459
373	A	0	1.07314	0	0	0	0.886908	0.826459
374	G	0	1.07314	0	0	0	0.886908	0.826459
375	C	0	1.07314	0	0	0	0.886908	0.826459
376	A	0	1.07314	0	0	0	0.886908	0.826459
377	G	0	1.07314	0	0	0	0.886908	0.826459
378	G	0	1.07314	0	0	0	0.886908	0.826459
379	C	0	1.20728	0	0	0	0.886908	0.73463
380	T	0	1.20728	0	0	0	0.886908	0.73463
381	A	0	1.20728	0	0	0	0.886908	0.73463
382	C	0	1.20728	0	0	0	0.886908	0.73463
383	C	0	1.20728	0	0	0	0.886908	0.73463
384	C	1	1.20728	1	0	1	0.886908	0.73463
385	G	0	1.20728	0	0	0	0.886908	0.73463
386	G	0	1.34143	0	0	0	1.77382	1.32233
387	G	0	1.34143	0	0	0	1.77382	1.32233
388	C	0	1.34143	0	0	0	1.77382	1.32233
389	C	0	1.34143	0	0	0	1.77382	1.32233
390	T	0	1.34143	0	0	0	1.77382	1.32233
391	G	0	1.34143	0	0	0	1.77382	1.32233
392	A	0	1.20728	0	0	0	1.77382	1.46926
393	T	0	1.20728	0	0	0	1.77382	1.46926
394	C	0	1.07314	0	0	0	1.77382	1.65292
395	T	0	1.07314	0	0	0	1.77382	1.65292
396	G	0	0.938999	0	0	0	1.77382	1.88905
397	G	0	0.938999	0	0	0	1.77382	1.88905
398	G	0	0.938999	0	0	0	1.77382	1.88905
399	G	0	0.938999	0	0	0	1.77382	1.88905
400	C	0	0.938999	0	0	0	1.77382	1.88905
401	A	0	0.938999	0	0	0	1.77382	1.88905
402	C	0	0.938999	0	0	0	1.77382	1.88905
403	A	0	0.938999	0	0	0	1.77382	1.88905
404	A	0	0.938999	0	0	0	1.77382	1.88905
405	G	0	0.938999	0	0	0	1.77382	1.88905
406	T	0	0.938999	0	0	0	1.77382	1.88905
407	C	0	0.938999	0	0	0	1.77382	1.88905
408	C	0	0.938999	0	0	0	1.77382	1.88905
409	C	0	0.938999	0	0	0	1.77382	1.88905
410	T	0	0.938999	0	0	0	1.77382	1.88905
411	T	0	0.804857	0	0	0	1.77382	2.20389
412	C	0	0.804857	0	0	0	1.77382	2.20389
413	C	1	0.804857	0	0	0	1.77382	2.20389
414	G	0	0.804857	0	0	0	1.77382	2.20389
415	C	0	0.804857	0	0	0	1.77382	2.20389
416	T	0	0.804857	0	0	0	1.77382	2.20389
417	C	1	0.804857	0	0	0	1.77382	2.20389
418	G	0	0.804857	0	0	0	1.77382	2.20389
419	A	0	0.804857	0	0	0	1.77382	2.20389
420	C	0	0.804857	0	0	0	1.77382	2.20389
421	T	0	0.938999	0	0	0	2.66072	2.83357
422	C	1	0.938999	0	0	0	2.66072	2.83357
423	G	0	0.938999	0	0	0	2.66072	2.83357
424	A	0	0.938999	0	0	0	2.66072	2.83357
425	G	0	0.938999	0	0	0	2.66072	2.83357
426	A	0	0.938999	0	0	0	2.66072	2.83357
427	C	0	0.938999	0	0	0	2.66072	2.83357
428	T	0	0.938999	0	0	0	2.66072	2.83357
429	C	1	0.938999	0	0	0	2.66072	2.83357
430	G	0	0.938999	0	0	0	2.66072	2.83357
431	A	0	0.938999	0	0	0	2.66072	2.83357
432	G	0	0.938999	0	0	0	2.66072	2.83357
433	C	0	0.938999	0	0	0	2.66072	2.83357
434	C	0	0.938999	0	0	0	2.66072	2.83357
435	C	0	0.938999	0	0	0	1.77382	1.88905
436	C	1	0.938999	1	0	1	1.77382	1.88905
437	G	0	0.938999	0	0	0	1.77382	1.88905
438	G	0	0.938999	0	0	0	1.77382	1.88905
439	G	0	0.938999	0	0	0	1.77382	1.88905
440	C	0	0.938999	0	0	0	1.77382	1.88905
441	T	0	0.938999	0	0	0	1.77382	1.88905
442	A	0	0.938999	0	0	0	1.77382	1.88905
443	C	0	0.938999	0	0	0	1.77382	1.88905
444	C	0	0.938999	0	0	0	1.77382	1.88905
445	T	0	0.938999	0	0	0	1.77382	1.88905
446	T	0	0.938999	0	0	0	1.77382	1.88905
447	G	0	1.07314	0	0	0	1.77382	1.65292
448	C	0	1.07314	0	0	0	1.77382	1.65292
449	C	0	1.07314	0	0	0	1.77382	1.65292
450	A	0	1.07314	0	0	0	1.77382	1.65292
451	G	0	1.07314	0	0	0	1.77382	1.65292
452	C	0	1.07314	0	0	0	1.77382	1.65292
453	A	0	1.07314	0	0	0	1.77382	1.65292
454	G	0	1.07314	0	0	0	1.77382	1.65292
455	A	0	1.07314	0	0	0	1.77382	1.65292
456	G	0	1.07314	0	0	0	1.77382	1.65292
457	T	0	1.07314	0	0	0	1.77382	1.65292
458	C	0	1.07314	0	0	0	1.77382	1.65292
459	T	0	1.07314	0	0	0	1.77382	1.65292
460	T	0	1.07314	0	0	0	1.77382	1.65292
461	G	0	1.07314	0	0	0	1.77382	1.65292
462	C	0	1.07314	0	0	0	1.77382	1.65292
463	C	0	1.07314	0	0	0	1.77382	1.65292
464	C	0	0.938999	0	0	0	1.77382	1.88905
465	A	0	0.938999	0	0	0	1.77382	1.88905
466	A	0	0.938999	0	0	0	1.77382	1.88905
467	C	0	0.938999	0	0	0	1.77382	1.88905
468	A	0	0.804857	0	0	0	1.77382	2.20389
469	C	0	0.804857	0	0	0	1.77382	2.20389
470	C	0	0.804857	0	0	0	1.77382	2.20389
471	C	1	0.804857	1	0	1	1.77382	2.20389
472	G	0	0.804857	0	0	0	1.77382	2.20389
473	C	0	0.670714	0	0	0	1.77382	2.64467
474	A	0	0.670714	0	0	0	1.77382	2.64467
475	A	0	0.670714	0	0	0	1.77382	2.64467
476	G	0	0.670714	0	0	0	1.77382	2.64467
477	G	0	0.670714	0	0	0	1.77382	2.64467
478	G	0	0.670714	0	0	0	1.77382	2.64467
479	C	0	0.670714	0	0	0	1.77382	2.64467
480	C	0	0.670714	0	0	0	1.77382	2.64467
481	C	0	0.670714	0	0	0	1.77382	2.64467
482	A	0	0.670714	0	0	0	1.77382	2.64467
483	C	0	0.670714	0	0	0	1.77382	2.64467
484	A	0	0.670714	0	0	0	1.77382	2.64467
485	C	1	0.670714	0	0	0	1.77382	2.64467
486	G	0	0.670714	0	0	0	1.77382	2.64467
487	G	0	0.536571	0	0	0	0.886908	1.65292
488	G	0	0.536571	0	0	0	0.886908	1.65292
489	A	0	0.536571	0	0	0	0.886908	1.65292
490	C	0	0.536571	0	0	0	0.886908	1.65292
491	T	0	0.536571	0	0	0	0.886908	1.65292
492	C	0	0.536571	0	0	0	0.886908	1.65292
493	C	0	0.536571	0	0	0	0.886908	1.65292
494	C	0	0.536571	0	0	0	0.886908	1.65292
495	C	0	0.536571	0	0	0	0.886908	1.65292
496	A	0	0.536571	0	0	0	0.886908	1.65292
497	C	1	0.536571	0	0	0	0.886908	1.65292
498	G	0	0.670714	0	0	0	0.886908	1.32233
499	G	0	0.670714	0	0	0	0.886908	1.32233
500	G	0	0.804857	0	0	0	0.886908	1.10195
501	A	0	0.804857	0	0	0	0.886908	1.10195
502	C	0	0.938999	0	0	0	0.886908	0.944524
503	C	0	0.938999	0	0	0	0.886908	0.944524
504	C	0	0.938999	0	0	0	0.886908	0.944524
505	T	0	0.938999	0	0	0	0.886908	0.944524
506	A	0	0.938999	0	0	0	0.886908	0.944524
507	A	0	0.938999	0	0	0	0.886908	0.944524
508	G	0	0.938999	0	0	0	0.886908	0.944524
509	A	0	0.938999	0	0	0	0.886908	0.944524
510	C	0	0.938999	0	0	0	0.886908	0.944524
511	C	0	0.938999	0	0	0	0.886908	0.944524
512	T	0	0.938999	0	0	0	0.886908	0.944524
513	C	0	0.938999	0	0	0	0.886908	0.944524
514	T	0	0.938999	0	0	0	0.886908	0.944524
515	G	0	0.938999	0	0	0	0.886908	0.944524
516	G	0	0.938999	0	0	0	0.886908	0.944524
517	T	0	1.07314	0	0	0	0.886908	0.826459
518	G	0	1.07314	0	0	0	0.886908	0.826459
519	A	0	1.07314	0	0	0	0.886908	0.826459
520	G	0	1.07314	0	0	0	0.886908	0.826459
521	T	0	1.07314	0	0	0	0.886908	0.826459
522	G	0	0.938999	0	0	0	0	0
523	G	0	0.938999	0	0	0	0	0
524	A	0	0.938999	0	0	0	0	0
525	NC	0	0.938999	0	0	0	0	0
526	A	0	0.938999	0	0	0	0	0
527	C	0	0.938999	0	0	0	0	0
528	A	0	0.938999	0	0	0	0	0
529	G	0	0.938999	0	0	0	0	0
530	C	1	0.938999	0	0	0	0	0
531	G	0	0.938999	0	0	0	0	0
532	C	0	0.938999	0	0	0	0	0
533	C	0	0.938999	0	0	0	0	0
534	T	0	0.938999	0	0	0	0	0
535	G	0	0.938999	0	0	0	0	0
536	C	0	0.804857	0	0	0	0	0
537	C	0	0.804857	0	0	0	0	0
538	C	0	0.804857	0	0	0	0	0
539	C	0	0.804857	0	0	0	0	0
540	A	0	0.804857	0	0	0	0	0
541	A	0	0.938999	0	0	0	0.886908	0.944524
542	T	0	0.938999	0	0	0	0.886908	0.944524
543	C	0	0.938999	0	0	0	0.886908	0.944524
544	C	0	0.938999	0	0	0	0.886908	0.944524
545	A	0	0.938999	0	0	0	0.886908	0.944524
546	A	0	0.938999	0	0	0	0.886908	0.944524
547	T	0	0.938999	0	0	0	0.886908	0.944524
548	C	1	0.804857	0	0	0	0.886908	1.10195
549	G	0	0.804857	0	0	0	0.886908	1.10195
550	C	1	0.804857	0	0	0	0.886908	1.10195
551	G	0	0.804857	0	0	0	0.886908	1.10195
552	C	1	0.804857	0	0	0	0.886908	1.10195
553	G	0	0.804857	0	0	0	0.886908	1.10195
554	G	0	0.804857	0	0	0	0.886908	1.10195
555	A	0	0.804857	0	0	0	0.886908	1.10195
556	A	0	0.804857	0	0	0	0.886908	1.10195
557	C	0	0.804857	0	0	0	0.886908	1.10195
558	T	0	0.804857	0	0	0	0.886908	1.10195
559	T	0	0.804857	0	0	0	0.886908	1.10195
560	G	0	0.804857	0	0	0	0.886908	1.10195
561	A	0	0.804857	0	0	0	0.886908	1.10195
562	G	0	0.804857	0	0	0	0.886908	1.10195
563	A	0	0.804857	0	0	0	0.886908	1.10195
564	C	0	0.804857	0	0	0	0.886908	1.10195
565	T	0	0.804857	0	0	0	0.886908	1.10195
566	G	0	0.804857	0	0	0	0.886908	1.10195
567	C	1	0.804857	0	0	0	0.886908	1.10195
568	G	0	0.804857	0	0	0	0.886908	1.10195
569	G	0	0.804857	0	0	0	0.886908	1.10195
570	T	0	0.938999	0	0	0	0.886908	0.944524
571	A	0	0.938999	0	0	0	0.886908	0.944524
572	C	0	0.938999	0	0	0	0.886908	0.944524
573	A	0	0.938999	0	0	0	0.886908	0.944524
574	T	0	0.938999	0	0	0	0.886908	0.944524
575	A	0	0.938999	0	0	0	0.886908	0.944524
576	G	0	0.938999	0	0	0	0.886908	0.944524
577	G	0	0.938999	0	0	0	0.886908	0.944524
578	G	0	0.938999	0	0	0	0.886908	0.944524
579	A	0	1.07314	0	0	0	0.886908	0.826459
580	A	0	1.07314	0	0	0	0.886908	0.826459
581	G	0	0.938999	0	0	0	0.886908	0.944524
582	C	0	0.938999	0	0	0	0.886908	0.944524
583	A	0	0.938999	0	0	0	0.886908	0.944524
584	G	0	0.938999	0	0	0	0.886908	0.944524
585	G	0	0.938999	0	0	0	0.886908	0.944524
586	C	0	1.07314	0	0	0	1.77382	1.65292
587	T	0	1.07314	0	0	0	1.77382	1.65292
588	A	0	1.07314	0	0	0	1.77382	1.65292
589	C	0	1.07314	0	0	0	1.77382	1.65292
590	C	0	1.07314	0	0	0	1.77382	1.65292
591	C	1	1.07314	1	0	1	1.77382	1.65292
592	G	0	1.07314	0	0	0	1.77382	1.65292
593	G	0	1.07314	0	0	0	1.77382	1.65292
594	G	0	1.07314	0	0	0	1.77382	1.65292
595	C	0	1.07314	0	0	0	1.77382	1.65292
596	T	0	1.07314	0	0	0	1.77382	1.65292
597	T	0	1.07314	0	0	0	1.77382	1.65292
598	G	0	1.07314	0	0	0	1.77382	1.65292
599	A	0	0.938999	0	0	0	1.77382	1.88905
600	T	0	0.938999	0	0	0	1.77382	1.88905
601	C	0	0.804857	0	0	0	1.77382	2.20389
602	T	0	0.804857	0	0	0	1.77382	2.20389
603	G	0	0.670714	0	0	0	1.77382	2.64467
604	G	0	0.670714	0	0	0	1.77382	2.64467
605	G	0	0.670714	0	0	0	1.77382	2.64467
606	G	0	0.670714	0	0	0	1.77382	2.64467
607	C	0	0.804857	0	0	0	1.77382	2.20389
608	A	0	0.804857	0	0	0	1.77382	2.20389
609	C	0	0.804857	0	0	0	1.77382	2.20389
610	A	0	0.804857	0	0	0	1.77382	2.20389
611	A	0	0.938999	0	0	0	2.66072	2.83357
612	A	0	0.938999	0	0	0	2.66072	2.83357
613	C	0	0.938999	0	0	0	2.66072	2.83357
614	C	0	0.938999	0	0	0	2.66072	2.83357
615	C	0	0.938999	0	0	0	2.66072	2.83357
616	C	0	0.938999	0	0	0	2.66072	2.83357
617	T	0	0.938999	0	0	0	2.66072	2.83357
618	T	0	0.938999	0	0	0	3.54763	3.7781
619	C	0	0.938999	0	0	0	3.54763	3.7781
620	C	1	0.938999	0	0	0	3.54763	3.7781
621	G	0	0.938999	0	0	0	3.54763	3.7781
622	C	0	0.938999	0	0	0	3.54763	3.7781
623	T	0	0.938999	0	0	0	3.54763	3.7781
624	C	0	0.938999	0	0	0	3.54763	3.7781
625	C	0	0.938999	0	0	0	3.54763	3.7781
626	A	0	0.938999	0	0	0	3.54763	3.7781
627	C	0	0.938999	0	0	0	3.54763	3.7781
628	T	0	0.938999	0	0	0	3.54763	3.7781
629	C	1	0.938999	0	0	0	3.54763	3.7781
630	G	0	0.938999	0	0	0	3.54763	3.7781
631	A	0	0.938999	0	0	0	3.54763	3.7781
632	G	0	1.07314	0	0	0	3.54763	3.30584
633	C	0	1.07314	0	0	0	3.54763	3.30584
634	C	0	1.07314	0	0	0	3.54763	3.30584
635	C	0	1.07314	0	0	0	3.54763	3.30584
636	C	1	1.07314	1	0	1	3.54763	3.30584
637	G	0	1.07314	0	0	0	3.54763	3.30584
638	G	0	1.07314	0	0	0	3.54763	3.30584
639	C	0	1.07314	0	0	0	3.54763	3.30584
640	T	0	1.07314	0	0	0	3.54763	3.30584
641	A	0	1.07314	0	0	0	3.54763	3.30584
642	C	0	0.938999	0	0	0	2.66072	2.83357
643	C	0	0.938999	0	0	0	2.66072	2.83357
644	T	0	1.07314	0	0	0	2.66072	2.47938
645	T	0	1.07314	0	0	0	2.66072	2.47938
646	G	0	1.07314	0	0	0	2.66072	2.47938
647	C	0	1.07314	0	0	0	2.66072	2.47938
648	C	0	1.07314	0	0	0	2.66072	2.47938
649	A	0	1.07314	0	0	0	2.66072	2.47938
650	G	0	1.07314	0	0	0	2.66072	2.47938
651	C	0	1.07314	0	0	0	2.66072	2.47938
652	T	0	1.07314	0	0	0	2.66072	2.47938
653	G	0	1.07314	0	0	0	2.66072	2.47938
654	A	0	1.07314	0	0	0	2.66072	2.47938
655	G	0	1.07314	0	0	0	2.66072	2.47938
656	T	0	1.07314	0	0	0	2.66072	2.47938
657	C	1	1.07314	0	0	0	2.66072	2.47938
658	G	0	1.07314	0	0	0	2.66072	2.47938
659	C	0	1.07314	0	0	0	2.66072	2.47938
660	C	0	1.07314	0	0	0	2.66072	2.47938
661	C	1	1.07314	1	0	1	2.66072	2.47938
662	G	0	1.07314	0	0	0	2.66072	2.47938
663	A	0	1.07314	0	0	0	2.66072	2.47938
664	C	0	1.07314	0	0	0	2.66072	2.47938
665	A	0	1.07314	0	0	0	2.66072	2.47938
666	C	0	1.07314	0	0	0	2.66072	2.47938
667	C	0	1.07314	0	0	0	2.66072	2.47938
668	C	1	1.07314	1	0	1	2.66072	2.47938
669	G	0	1.07314	0	0	0	2.66072	2.47938
670	C	0	1.07314	0	0	0	2.66072	2.47938
671	A	0	0.938999	0	0	0	2.66072	2.83357
672	A	0	0.938999	0	0	0	2.66072	2.83357
673	G	0	0.938999	0	0	0	2.66072	2.83357
674	G	0	0.938999	0	0	0	2.66072	2.83357
675	G	0	0.938999	0	0	0	2.66072	2.83357
676	C	0	0.938999	0	0	0	2.66072	2.83357
677	C	0	0.938999	0	0	0	2.66072	2.83357
678	C	0	0.938999	0	0	0	2.66072	2.83357
679	A	0	0.938999	0	0	0	2.66072	2.83357
680	C	0	0.804857	0	0	0	2.66072	3.30584
681	A	0	0.804857	0	0	0	2.66072	3.30584
682	C	1	0.804857	0	0	0	2.66072	3.30584
683	G	0	0.804857	0	0	0	2.66072	3.30584
684	G	0	0.804857	0	0	0	2.66072	3.30584
685	G	0	0.804857	0	0	0	2.66072	3.30584
686	A	0	0.804857	0	0	0	2.66072	3.30584
687	T	0	0.670714	0	0	0	1.77382	2.64467
688	T	0	0.670714	0	0	0	1.77382	2.64467
689	C	0	0.670714	0	0	0	1.77382	2.64467
690	C	0	0.670714	0	0	0	1.77382	2.64467
691	A	0	0.670714	0	0	0	1.77382	2.64467
692	C	0	0.670714	0	0	0	1.77382	2.64467
693	A	0	0.670714	0	0	0	1.77382	2.64467
694	C	1	0.670714	0	0	0	1.77382	2.64467
695	G	0	0.670714	0	0	0	1.77382	2.64467
696	T	0	0.670714	0	0	0	1.77382	2.64467
697	G	0	0.670714	0	0	0	1.77382	2.64467
698	A	0	0.804857	0	0	0	1.77382	2.20389
699	T	0	0.804857	0	0	0	1.77382	2.20389
700	C	0	0.804857	0	0	0	1.77382	2.20389
701	C	0	0.804857	0	0	0	1.77382	2.20389
702	T	0	0.804857	0	0	0	1.77382	2.20389
703	A	0	0.804857	0	0	0	1.77382	2.20389
704	A	0	0.804857	0	0	0	1.77382	2.20389
705	G	0	0.804857	0	0	0	1.77382	2.20389
706	A	0	0.804857	0	0	0	1.77382	2.20389
707	C	0	0.804857	0	0	0	1.77382	2.20389
708	C	0	0.670714	0	0	0	1.77382	2.64467
709	T	0	0.670714	0	0	0	1.77382	2.64467
710	C	0	0.670714	0	0	0	1.77382	2.64467
711	T	0	0.670714	0	0	0	1.77382	2.64467
712	A	0	0.536571	0	0	0	0.886908	1.65292
713	G	0	0.536571	0	0	0	0.886908	1.65292
714	T	0	0.536571	0	0	0	0.886908	1.65292
715	G	0	0.536571	0	0	0	0.886908	1.65292
716	A	0	0.536571	0	0	0	0.886908	1.65292
717	G	0	0.536571	0	0	0	0.886908	1.65292
718	T	0	0.536571	0	0	0	0.886908	1.65292
719	G	0	0.402428	0	0	0	0	0
720	G	0	0.402428	0	0	0	0	0
721	A	0	0.402428	0	0	0	0	0
722	A	0	0.402428	0	0	0	0	0
723	C	0	0.402428	0	0	0	0	0
724	A	0	0.402428	0	0	0	0	0
725	C	0	0.402428	0	0	0	0	0
726	A	0	0.402428	0	0	0	0	0
727	A	0	0.402428	0	0	0	0	0
728	C	0	0.402428	0	0	0	0	0
729	T	0	0.402428	0	0	0	0	0
730	T	0	0.402428	0	0	0	0	0
731	C	0	0.402428	0	0	0	0	0
732	T	0	0.402428	0	0	0	0	0
733	G	0	0.268286	0	0	0	0	0
734	C	0	0.268286	0	0	0	0	0
735	C	0	0.268286	0	0	0	0	0
736	A	0	0.268286	0	0	0	0	0
737	G	0	0.268286	0	0	0	0	0
738	G	0	0.268286	0	0	0	0	0
739	A	0	0.268286	0	0	0	0	0
740	G	0	0.268286	0	0	0	0	0
741	T	0	0.268286	0	0	0	0	0
742	C	0	0.268286	0	0	0	0	0
743	T	0	0.268286	0	0	0	0	0
744	G	0	0.268286	0	0	0	0	0
745	G	0	0.134143	0	0	0	0	0
746	T	0	0.134143	0	0	0	0	0
747	T	0	0.134143	0	0	0	0	0
748	C	1	0.134143	0	0	0	0	0
749	G	0	0.134143	0	0	0	0	0
750	A	0	0.134143	0	0	0	0	0
751	A	0	0.134143	0	0	0	0	0
752	C	0	0.134143	0	0	0	0	0
753	A	0	0.134143	0	0	0	0	0
754	C	0	0.134143	0	0	0	0	0
755	C	0	0.134143	0	0	0	0	0
756	A	0	0.134143	0	0	0	0	0
757	G	0	0.134143	0	0	0	0	0
758	A	0	0.134143	0	0	0	0	0
759	T	0	0.134143	0	0	0	0	0
760	A	0	0.134143	0	0	0	0	0
761	T	0	0.134143	0	0	0	0	0
762	C	0	0.134143	0	0	0	0	0
763	T	0	0.134143	0	0	0	0	0
764	G	0	0.134143	0	0	0	0	0
765	G	0	0.134143	0	0	0	0	0
766	G	0	0.134143	0	0	0	0	0
767	T	0	0.134143	0	0	0	0	0
768	A	0	0.134143	0	0	0	0	0
769	C	0	0.134143	0	0	0	0	0
770	C	0	0.134143	0	0	0	0	0
771	T	0	0.134143	0	0	0	0	0
772	G	0	0.134143	0	0	0	0	0
773	C	0	0.134143	0	0	0	0	0
774	C	0	0.134143	0	0	0	0	0
775	T	0	0.134143	0	0	0	0	0
776	T	0	0.134143	0	0	0	0	0
777	G	0	0.134143	0	0	0	0	0
778	C	0	0.134143	0	0	0	0	0
779	A	0	0.134143	0	0	0	0	0
780	A	0	0.134143	0	0	0	0	0
781	G	0	0.134143	0	0	0	0	0
782	A	0	0.134143	0	0	0	0	0
783	A	0	0.134143	0	0	0	0	0
784	G	0	0.134143	0	0	0	0	0
785	A	0	0.134143	0	0	0	0	0
786	G	0	0.134143	0	0	0	0	0
787	A	0	0.134143	0	0	0	0	0
788	G	0	0.134143	0	0	0	0	0
789	C	0	0.134143	0	0	0	0	0
790	T	0	0.134143	0	0	0	0	0
791	T	0	0.134143	0	0	0	0	0
792	G	0	0.134143	0	0	0	0	0
793	C	0	0.134143	0	0	0	0	0
794	C	0	0.134143	0	0	0	0	0
795	T	0	0.134143	0	0	0	0	0
796	G	0	0.134143	0	0	0	0	0
797	C	0	0.134143	0	0	0	0	0
798	A	0	0.134143	0	0	0	0	0
799	G	0	0	0	0	0	0	0
800	A	0	0	0	0	0	0	0
801	G	0	0	0	0	0	0	0
802	A	0	0	0	0	0	0	0
803	A	0	0	0	0	0	0	0
804	T	0	0	0	0	0	0	0
805	A	0	0	0	0	0	0	0
806	C	0	0	0	0	0	0	0
807	T	0	0	0	0	0	0	0
808	C	0	0	0	0	0	0	0
809	T	0	0	0	0	0	0	0
810	G	0	0	0	0	0	0	0
811	C	0	0	0	0	0	0	0
812	C	0	0	0	0	0	0	0
813	C	0	0	0	0	0	0	0
814	A	0	0	0	0	0	0	0
815	C	0	0	0	0	0	0	0
816	T	0	0	0	0	0	0	0
817	G	0	0	0	0	0	0	0
818	A	0	0	0	0	0	0	0
819	A	0	0	0	0	0	0	0
820	A	0	0	0	0	0	0	0
821	C	0	0	0	0	0	0	0
822	T	0	0	0	0	0	0	0
823	A	0	0	0	0	0	0	0
824	A	0	0	0	0	0	0	0
825	G	0	0	0	0	0	0	0
826	G	0	0	0	0	0	0	0
827	A	0	0	0	0	0	0	0
828	G	0	0	0	0	0	0	0
829	A	0	0	0	0	0	0	0
830	G	0	0	0	0	0	0	0
831	T	0	0	0	0	0	0	0
832	G	0	0	0	0	0	0	0
833	C	0	0	0	0	0	0	0
834	T	0	0	0	0	0	0	0
835	A	0	0	0	0	0	0	0
836	C	0	0	0	0	0	0	0
837	C	0	0	0	0	0	0	0
838	C	0	0	0	0	0	0	0
839	T	0	0	0	0	0	0	0
840	C	0	0	0	0	0	0	0
841	C	0	0	0	0	0	0	0
842	A	0	0	0	0	0	0	0
843	G	0	0	0	0	0	0	0
844	G	0	0	0	0	0	0	0
845	T	0	0	0	0	0	0	0
846	C	0	0	0	0	0	0	0
847	T	0	0	0	0	0	0	0
848	G	0	0	0	0	0	0	0
849	C	0	0	0	0	0	0	0
850	T	0	0	0	0	0	0	0
851	C	0	0	0	0	0	0	0
852	A	0	0	0	0	0	0	0
853	T	0	0	0	0	0	0	0
854	A	0	0	0	0	0	0	0
855	G	0	0	0	0	0	0	0
856	A	0	0	0	0	0	0	0
857	G	0	0	0	0	0	0	0
858	G	0	0	0	0	0	0	0
859	C	0	0	0	0	0	0	0
860	T	0	0	0	0	0	0	0
861	A	0	0	0	0	0	0	0
862	A	0	0	0	0	0	0	0
863	C	0	0	0	0	0	0	0
864	A	0	0	0	0	0	0	0
865	G	0	0	0	0	0	0	0
866	A	0	0	0	0	0	0	0
867	G	0	0	0	0	0	0	0
868	T	0	0	0	0	0	0	0
869	C	0	0	0	0	0	0	0
870	A	0	0	0	0	0	0	0
871	C	0	0	0	0	0	0	0
872	C	0	0	0	0	0	0	0
873	T	0	0	0	0	0	0	0
874	G	0	0	0	0	0	0	0
875	A	0	0	0	0	0	0	0
876	A	0	0	0	0	0	0	0
877	G	0	0	0	0	0	0	0
878	A	0	0	0	0	0	0	0
879	A	0	0	0	0	0	0	0
880	C	0	0	0	0	0	0	0
881	A	0	0	0	0	0	0	0
882	A	0	0	0	0	0	0	0
883	G	0	0.134143	0	0	0	0	0
884	C	0	0.134143	0	0	0	0	0
885	T	0	0.134143	0	0	0	0	0
886	C	0	0.134143	0	0	0	0	0
887	T	0	0.134143	0	0	0	0	0
888	T	0	0.134143	0	0	0	0	0
889	A	0	0.134143	0	0	0	0	0
890	A	0	0.134143	0	0	0	0	0
891	C	0	0.134143	0	0	0	0	0
892	A	0	0.134143	0	0	0	0	0
893	G	0	0.134143	0	0	0	0	0
894	T	0	0.268286	0	0	0	0	0
895	G	0	0.268286	0	0	0	0	0
896	A	0	0.268286	0	0	0	0	0
897	C	0	0.268286	0	0	0	0	0
898	A	0	0.268286	0	0	0	0	0
899	A	0	0.268286	0	0	0	0	0
900	C	0	0.268286	0	0	0	0	0
901	T	0	0.268286	0	0	0	0	0
902	A	0	0.268286	0	0	0	0	0
903	A	0	0.268286	0	0	0	0	0
904	A	0	0.268286	0	0	0	0	0
905	A	0	0.268286	0	0	0	0	0
906	C	0	0.268286	0	0	0	0	0
907	A	0	0.268286	0	0	0	0	0
908	G	0	0.268286	0	0	0	0	0
909	C	0	0.268286	0	0	0	0	0
910	T	0	0.268286	0	0	0	0	0
911	A	0	0.268286	0	0	0	0	0
912	G	0	0.268286	0	0	0	0	0
913	C	0	0.268286	0	0	0	0	0
914	T	0	0.268286	0	0	0	0	0
915	T	0	0.268286	0	0	0	0	0
916	C	0	0.268286	0	0	0	0	0
917	A	0	0.268286	0	0	0	0	0
918	G	0	0.268286	0	0	0	0	0
919	A	0	0.268286	0	0	0	0	0
920	G	0	0.268286	0	0	0	0	0
921	A	0	0.268286	0	0	0	0	0
922	T	0	0.268286	0	0	0	0	0
923	T	0	0.268286	0	0	0	0	0
924	A	0	0.268286	0	0	0	0	0
925	C	0	0.268286	0	0	0	0	0
926	C	0	0.268286	0	0	0	0	0
927	A	0	0.268286	0	0	0	0	0
928	G	0	0.268286	0	0	0	0	0
929	A	0	0.268286	0	0	0	0	0
930	T	0	0.268286	0	0	0	0	0
931	G	0	0.268286	0	0	0	0	0
932	G	0	0.268286	0	0	0	0	0
933	C	1	0.268286	0	0	0	0	0
934	G	0	0.268286	0	0	0	0	0
935	A	0	0.268286	0	0	0	0	0
936	A	0	0.268286	0	0	0	0	0
937	A	0	0.268286	0	0	0	0	0
938	G	0	0.268286	0	0	0	0	0
939	G	0	0.268286	0	0	0	0	0
940	C	0	0.268286	0	0	0	0	0
941	A	0	0.268286	0	0	0	0	0
942	A	0	0.402428	0	0	0	0	0
943	A	0	0.402428	0	0	0	0	0
944	C	1	0.402428	0	0	0	0	0
945	G	0	0.402428	0	0	0	0	0
946	T	0	0.402428	0	0	0	0	0
947	A	0	0.402428	0	0	0	0	0
948	A	0	0.402428	0	0	0	0	0
949	G	0	0.402428	0	0	0	0	0
950	A	0	0.402428	0	0	0	0	0
951	A	0	0.402428	0	0	0	0	0
952	T	0	0.402428	0	0	0	0	0
953	C	0	0.402428	0	0	0	0	0
954	C	0	0.402428	0	0	0	0	0
955	T	0	0.402428	0	0	0	0	0
956	A	0	0.402428	0	0	0	0	0
957	C	0	0.402428	0	0	0	0	0
958	T	0	0.402428	0	0	0	0	0
959	A	0	0.402428	0	0	0	0	0
960	A	0	0.402428	0	0	0	0	0
961	C	0	0.402428	0	0	0	0	0
962	A	0	0.402428	0	0	0	0	0
963	G	0	0.402428	0	0	0	0	0
964	A	0	0.402428	0	0	0	0	0
965	A	0	0.402428	0	0	0	0	0
966	A	0	0.402428	0	0	0	0	0
967	T	0	0.402428	0	0	0	0	0
968	C	0	0.402428	0	0	0	0	0
969	A	0	0.402428	0	0	0	0	0
970	A	0	0.402428	0	0	0	0	0
971	G	0	0.402428	0	0	0	0	0
972	A	0	0.402428	0	0	0	0	0
973	C	0	0.402428	0	0	0	0	0
974	C	0	0.402428	0	0	0	0	0
975	A	0	0.402428	0	0	0	0	0
976	C	0	0.402428	0	0	0	0	0
977	T	0	0.402428	0	0	0	0	0
978	C	0	0.402428	0	0	0	0	0
979	A	0	0.402428	0	0	0	0	0
980	C	0	0.402428	0	0	0	0	0
981	C	0	0.402428	0	0	0	0	0
982	A	0	0.402428	0	0	0	0	0
983	T	0	0.402428	0	0	0	0	0
984	C	0	0.268286	0	0	0	0	0
985	A	0	0.268286	0	0	0	0	0
986	T	0	0.402428	0	0	0	0	0
987	C	0	0.402428	0	0	0	0	0
988	A	0	0.402428	0	0	0	0	0
989	G	0	0.402428	0	0	0	0	0
990	A	0	0.402428	0	0	0	0	0
991	A	0	0.402428	0	0	0	0	0
992	C	1	0.402428	0	0	0	0	0
993	G	0	0.402428	0	0	0	0	0
994	C	0	0.402428	0	0	0	0	0
995	A	0	0.268286	0	0	0	0	0
996	G	0	0.268286	0	0	0	0	0
997	C	0	0.268286	0	0	0	0	0
998	A	0	0.268286	0	0	0	0	0
999	C	0	0.268286	0	0	0	0	0
1000	T	0	0.268286	0	0	0	0	0
1001	C	0	0.268286	0	0	0	0	0
1002	C	0	0.268286	0	0	0	0	0
1003	C	0	0.268286	0	0	0	0	0
1004	A	0	0.268286	0	0	0	0	0
1005	C	0	0.268286	0	0	0	0	0
1006	C	0	0.268286	0	0	0	0	0
1007	C	0	0.268286	0	0	0	0	0
1008	C	0	0.268286	0	0	0	0	0
1009	A	0	0.268286	0	0	0	0	0
1010	C	0	0.268286	0	0	0	0	0
1011	C	0	0.268286	0	0	0	0	0
1012	T	0	0.268286	0	0	0	0	0
1013	A	0	0.268286	0	0	0	0	0
1014	G	0	0.268286	0	0	0	0	0
1015	T	0	0.268286	0	0	0	0	0
1016	C	0	0.268286	0	0	0	0	0
1017	C	0	0.268286	0	0	0	0	0
1018	T	0	0.268286	0	0	0	0	0
1019	G	0	0.268286	0	0	0	0	0
1020	G	0	0.268286	0	0	0	0	0
1021	G	0	0.268286	0	0	0	0	0
1022	C	0	0.268286	0	0	0	0	0
1023	A	0	0.268286	0	0	0	0	0
1024	C	0	0.268286	0	0	0	0	0
1025	C	0	0.268286	0	0	0	0	0
1026	C	0	0.268286	0	0	0	0	0
1027	C	0	0.268286	0	0	0	0	0
1028	A	0	0.268286	0	0	0	0	0
1029	A	0	0.268286	0	0	0	0	0
1030	C	0	0.268286	0	0	0	0	0
1031	A	0	0.268286	0	0	0	0	0
1032	C	0	0.268286	0	0	0	0	0
1033	A	0	0.268286	0	0	0	0	0
1034	A	0	0.268286	0	0	0	0	0
1035	C	0	0.268286	0	0	0	0	0
1036	C	1	0.268286	0	0	0	0	0
1037	G	0	0.268286	0	0	0	0	0
1038	A	0	0.268286	0	0	0	0	0
1039	A	0	0.268286	0	0	0	0	0
1040	A	0	0.268286	0	0	0	0	0
1041	A	0	0.268286	0	0	0	0	0
1042	T	0	0.268286	0	0	0	0	0
1043	C	0	0.134143	0	0	0	0	0
1044	T	0	0.134143	0	0	0	0	0
1045	A	0	0.134143	0	0	0	0	0
1046	G	0	0.134143	0	0	0	0	0
1047	A	0	0.134143	0	0	0	0	0
1048	C	0	0.134143	0	0	0	0	0
1049	C	0	0.134143	0	0	0	0	0
1050	C	0	0.134143	0	0	0	0	0
1051	A	0	0.134143	0	0	0	0	0
1052	G	0	0.134143	0	0	0	0	0
1053	A	0	0.134143	0	0	0	0	0
1054	T	0	0.134143	0	0	0	0	0
1055	T	0	0.134143	0	0	0	0	0
1056	T	0	0.134143	0	0	0	0	0
1057	A	0	0.134143	0	0	0	0	0
1058	A	0	0.134143	0	0	0	0	0
1059	A	0	0.134143	0	0	0	0	0
1060	A	0	0.134143	0	0	0	0	0
1061	A	0	0.134143	0	0	0	0	0
1062	C	0	0.134143	0	0	0	0	0
1063	A	0	0.134143	0	0	0	0	0
1064	T	0	0.134143	0	0	0	0	0
1065	T	0	0.134143	0	0	0	0	0
1066	T	0	0.134143	0	0	0	0	0
1067	C	0	0.134143	0	0	0	0	0
1068	T	0	0.134143	0	0	0	0	0
1069	C	0	0.134143	0	0	0	0	0
1070	A	0	0.134143	0	0	0	0	0
1071	T	0	0.134143	0	0	0	0	0
1072	G	0	0.134143	0	0	0	0	0
1073	A	0	0.134143	0	0	0	0	0
1074	T	0	0.134143	0	0	0	0	0
1075	G	0	0.134143	0	0	0	0	0
1076	A	0	0.134143	0	0	0	0	0
1077	T	0	0.134143	0	0	0	0	0
1078	G	0	0.134143	0	0	0	0	0
1079	A	0	0.134143	0	0	0	0	0
1080	T	0	0.134143	0	0	0	0	0
1081	A	0	0.134143	0	0	0	0	0
1082	G	0	0.134143	0	0	0	0	0
1083	A	0	0.134143	0	0	0	0	0
1084	G	0	0.134143	0	0	0	0	0
1085	G	0	0.134143	0	0	0	0	0
1086	A	0	0.134143	0	0	0	0	0
1087	C	0	0	0	0	0	0	0
1088	A	0	0	0	0	0	0	0
1089	T	0	0	0	0	0	0	0
1090	C	0	0	0	0	0	0	0
1091	A	0	0	0	0	0	0	0
1092	A	0	0	0	0	0	0	0
1093	G	0	0	0	0	0	0	0
1094	A	0	0	0	0	0	0	0
1095	A	0	0	0	0	0	0	0
1096	G	0	0	0	0	0	0	0
1097	G	0	0	0	0	0	0	0
1098	A	0	0	0	0	0	0	0
1099	C	0	0	0	0	0	0	0
1100	T	0	0	0	0	0	0	0
1101	T	0	0	0	0	0	0	0
1102	T	0	0	0	0	0	0	0
1103	C	0	0	0	0	0	0	0
1104	A	0	0	0	0	0	0	0
1105	T	0	0	0	0	0	0	0
1106	A	0	0	0	0	0	0	0
1107	A	0	0	0	0	0	0	0
1108	G	0	0	0	0	0	0	0
1109	T	0	0	0	0	0	0	0
1110	C	0	0	0	0	0	0	0
1111	A	0	0	0	0	0	0	0
1112	C	0	0	0	0	0	0	0
1113	T	0	0	0	0	0	0	0
1114	T	0	0	0	0	0	0	0
1115	A	0	0	0	0	0	0	0
1116	A	0	0	0	0	0	0	0
1117	A	0	0	0	0	0	0	0
1118	G	0	0	0	0	0	0	0
1119	A	0	0	0	0	0	0	0
1120	T	0	0	0	0	0	0	0
1121	T	0	0	0	0	0	0	0
1122	T	0	0	0	0	0	0	0
1123	A	0	0	0	0	0	0	0
1124	C	0	0	0	0	0	0	0
1125	A	0	0	0	0	0	0	0
1126	G	0	0	0	0	0	0	0
1127	G	0	0	0	0	0	0	0
1128	A	0	0	0	0	0	0	0
1129	G	0	0	0	0	0	0	0
1130	A	0	0	0	0	0	0	0
1131	G	0	0	0	0	0	0	0
1132	C	0	0	0	0	0	0	0
1133	A	0	0	0	0	0	0	0
1134	C	0	0	0	0	0	0	0
1135	T	0	0	0	0	0	0	0
1136	G	0	0	0	0	0	0	0
1137	C	0	0	0	0	0	0	0
1138	T	0	0	0	0	0	0	0
1139	A	0	0	0	0	0	0	0
1140	A	0	0	0	0	0	0	0
1141	A	0	0	0	0	0	0	0
1142	G	0	0	0	0	0	0	0
1143	A	0	0	0	0	0	0	0
1144	G	0	0	0	0	0	0	0
1145	T	0	0	0	0	0	0	0
1146	T	0	0	0	0	0	0	0
1147	A	0	0	0	0	0	0	0
1148	C	0	0	0	0	0	0	0
1149	A	0	0	0	0	0	0	0
1150	G	0	0	0	0	0	0	0
1151	G	0	0	0	0	0	0	0
1152	C	0	0	0	0	0	0	0
1153	T	0	0	0	0	0	0	0
1154	C	0	0	0	0	0	0	0
1155	T	0	0	0	0	0	0	0
1156	T	0	0	0	0	0	0	0
1157	A	0	0	0	0	0	0	0
1158	A	0	0	0	0	0	0	0
1159	A	0	0	0	0	0	0	0
1160	G	0	0	0	0	0	0	0
1161	A	0	0	0	0	0	0	0
1162	A	0	0	0	0	0	0	0
1163	A	0	0	0	0	0	0	0
1164	A	0	0	0	0	0	0	0
1165	G	0	0	0	0	0	0	0
1166	C	0	0	0	0	0	0	0
1167	A	0	0	0	0	0	0	0
1168	G	0	0	0	0	0	0	0
1169	G	0	0	0	0	0	0	0
1170	A	0	0	0	0	0	0	0
1171	A	0	0	0	0	0	0	0
1172	A	0	0	0	0	0	0	0
1173	A	0	0	0	0	0	0	0
1174	C	0	0	0	0	0	0	0
1175	A	0	0	0	0	0	0	0
1176	C	0	0	0	0	0	0	0
1177	A	0	0	0	0	0	0	0
1178	G	0	0	0	0	0	0	0
1179	C	0	0	0	0	0	0	0
1180	C	0	0	0	0	0	0	0
1181	A	0	0	0	0	0	0	0
1182	A	0	0	0	0	0	0	0
1183	A	0	0	0	0	0	0	0
1184	C	0	0	0	0	0	0	0
1185	A	0	0	0	0	0	0	0
1186	G	0	0	0	0	0	0	0
1187	G	0	0	0	0	0	0	0
1188	T	0	0	0	0	0	0	0
1189	G	0	0	0	0	0	0	0
1190	A	0	0	0	0	0	0	0
1191	T	0	0	0	0	0	0	0
1192	G	0	0	0	0	0	0	0
1193	G	0	0	0	0	0	0	0
1194	A	0	0	0	0	0	0	0
1195	A	0	0	0	0	0	0	0
1196	A	0	0	0	0	0	0	0
1197	T	0	0	0	0	0	0	0
1198	G	0	0	0	0	0	0	0
1199	A	0	0	0	0	0	0	0
1200	A	0	0	0	0	0	0	0
1201	C	0	0	0	0	0	0	0
1202	A	0	0	0	0	0	0	0
1203	A	0	0	0	0	0	0	0
1204	A	0	0	0	0	0	0	0
1205	A	0	0.134143	0	0	0	0	0
1206	C	0	0.134143	0	0	0	0	0
1207	C	0	0.134143	0	0	0	0	0
1208	A	0	0.134143	0	0	0	0	0
1209	T	0	0.134143	0	0	0	0	0
1210	A	0	0.134143	0	0	0	0	0
1211	C	0	0.134143	0	0	0	0	0
1212	T	0	0.134143	0	0	0	0	0
1213	A	0	0.268286	0	0	0	0	0
1214	G	0	0.268286	0	0	0	0	0
1215	A	0	0.268286	0	0	0	0	0
1216	A	0	0.268286	0	0	0	0	0
1217	C	0	0.268286	0	0	0	0	0
1218	T	0	0.268286	0	0	0	0	0
1219	A	0	0.268286	0	0	0	0	0
1220	A	0	0.268286	0	0	0	0	0
1221	A	0	0.268286	0	0	0	0	0
1222	A	0	0.268286	0	0	0	0	0
1223	G	0	0.268286	0	0	0	0	0
1224	G	0	0.268286	0	0	0	0	0
1225	G	0	0.268286	0	0	0	0	0
1226	G	0	0.268286	0	0	0	0	0
1227	A	0	0.268286	0	0	0	0	0
1228	A	0	0.268286	0	0	0	0	0
1229	G	0	0.268286	0	0	0	0	0
1230	T	0	0.268286	0	0	0	0	0
1231	A	0	0.268286	0	0	0	0	0
1232	G	0	0.268286	0	0	0	0	0
1233	A	0	0.268286	0	0	0	0	0
1234	C	0	0.268286	0	0	0	0	0
1235	A	0	0.268286	0	0	0	0	0
1236	C	0	0.268286	0	0	0	0	0
1237	A	0	0.268286	0	0	0	0	0
1238	A	0	0.268286	0	0	0	0	0
1239	T	0	0.268286	0	0	0	0	0
1240	A	0	0.268286	0	0	0	0	0
1241	A	0	0.268286	0	0	0	0	0
1242	A	0	0.268286	0	0	0	0	0
1243	G	0	0.268286	0	0	0	0	0
1244	A	0	0.268286	0	0	0	0	0
1245	A	0	0.268286	0	0	0	0	0
1246	A	0	0.268286	0	0	0	0	0
1247	A	0	0.268286	0	0	0	0	0
1248	C	0	0.268286	0	0	0	0	0
1249	C	0	0.268286	0	0	0	0	0
1250	C	0	0.268286	0	0	0	0	0
1251	A	0	0.268286	0	0	0	0	0
1252	A	0	0.268286	0	0	0	0	0
1253	A	0	0.268286	0	0	0	0	0
1254	G	0	0.268286	0	0	0	0	0
1255	C	1	0.268286	0	0	0	0	0
1256	G	0	0.268286	0	0	0	0	0
1257	A	0	0.268286	0	0	0	0	0
1258	G	0	0.402428	0	0	0	0	0
1259	G	0	0.402428	0	0	0	0	0
1260	C	0	0.402428	0	0	0	0	0
1261	A	0	0.402428	0	0	0	0	0
1262	A	0	0.402428	0	0	0	0	0
1263	C	1	0.402428	0	0	0	0	0
1264	G	0	0.402428	0	0	0	0	0
1265	C	0	0.402428	0	0	0	0	0
1266	T	0	0.402428	0	0	0	0	0
1267	G	0	0.402428	0	0	0	0	0
1268	G	0	0.402428	0	0	0	0	0
1269	A	0	0.402428	0	0	0	0	0
1270	G	0	0.402428	0	0	0	0	0
1271	A	0	0.402428	0	0	0	0	0
1272	T	0	0.402428	0	0	0	0	0
1273	A	0	0.402428	0	0	0	0	0
1274	G	0	0.402428	0	0	0	0	0
1275	A	0	0.402428	0	0	0	0	0
1276	A	0	0.402428	0	0	0	0	0
1277	A	0	0.402428	0	0	0	0	0
1278	C	0	0.406453	0	0	0	0	0
1279	C	0	0.410558	0	0	0	0	0
1280	C	0	0.414747	0	0	0	0	0
1281	T	0	0.419023	0	0	0	0	0
1282	A	0	0.423388	0	0	0	0	0
1283	G	0	0.427845	0	0	0	0	0
1284	G	0	0.432396	0	0	0	0	0
1285	A	0	0.437046	0	0	0	0	0
1286	A	0	0.441796	0	0	0	0	0
1287	A	0	0.446651	0	0	0	0	0
1288	G	0	0.451614	0	0	0	0	0
1289	A	0	0.456688	0	0	0	0	0
1290	G	0	0.461878	0	0	0	0	0
1291	A	0	0.467187	0	0	0	0	0
1292	T	0	0.472619	0	0	0	0	0
1293	C	0	0.478179	0	0	0	0	0
1294	T	0	0.483872	0	0	0	0	0
1295	G	0	0.489702	0	0	0	0	0
1296	G	0	0.495674	0	0	0	0	0
1297	A	0	0.501793	0	0	0	0	0
1298	A	0	0.508066	0	0	0	0	0
1299	C	0	0.514497	0	0	0	0	0
1300	C	0	0.521093	0	0	0	0	0
1301	A	0	0.52786	0	0	0	0	0
1302	T	0	0.534806	0	0	0	0	0
1303	A	0	0.541937	0	0	0	0	0
1304	G	0	0.54926	0	0	0	0	0
1305	A	0	0.556784	0	0	0	0	0
1306	T	0	0.376345	0	0	0	0	0
1307	G	0	0.381646	0	0	0	0	0
1308	C	1	0.387098	0	0	0	0	0
1309	G	0	0.392708	0	0	0	0	0
1310	A	0	0.398483	0	0	0	0	0
1311	G	0	0.40443	0	0	0	0	0
1312	C	0	0.410558	0	0	0	0	0
1313	A	0	0.416874	0	0	0	0	0
1314	T	0	0.211694	0	0	0	0	0
1315	C	0	0.215054	0	0	0	0	0
1316	A	0	0.218523	0	0	0	0	0
1317	G	0	0.222105	0	0	0	0	0
1318	C	0	0.225807	0	0	0	0	0
1319	A	0	0.229634	0	0	0	0	0
1320	A	0	0.233593	0	0	0	0	0
1321	C	0	0.237692	0	0	0	0	0
1322	A	0	0.241936	0	0	0	0	0
1323	G	0	0.246335	0	0	0	0	0
1324	A	0	0.250897	0	0	0	0	0
1325	A	0	0.255631	0	0	0	0	0
1326	T	0	0.260546	0	0	0	0	0
1327	A	0	0.265655	0	0	0	0	0

[truncated: 2 more sheets: Fig6b, Fig6c]
